# Supplementary material for: De novo mutational signature discovery in tumor genomes using SparseSignatures
Source: PLoS Comput Biol. 2021 Jun 28;17(6):e1009119. doi: 10.1371/journal.pcbi.1009119 (PMC8270462; doi:10.1371/journal.pcbi.1009119)
Supplement: S3 Table — (XLSX) [file pcbi.1009119.s023.xlsx]

## Sheet: SupplementaryTable3
	A[C>A]A	A[C>A]C	A[C>A]G	A[C>A]T	A[C>G]A	A[C>G]C	A[C>G]G	A[C>G]T	A[C>T]A	A[C>T]C	A[C>T]G	A[C>T]T	A[T>A]A	A[T>A]C	A[T>A]G	A[T>A]T	A[T>C]A	A[T>C]C	A[T>C]G	A[T>C]T	A[T>G]A	A[T>G]C	A[T>G]G	A[T>G]T	C[C>A]A	C[C>A]C	C[C>A]G	C[C>A]T	C[C>G]A	C[C>G]C	C[C>G]G	C[C>G]T	C[C>T]A	C[C>T]C	C[C>T]G	C[C>T]T	C[T>A]A	C[T>A]C	C[T>A]G	C[T>A]T	C[T>C]A	C[T>C]C	C[T>C]G	C[T>C]T	C[T>G]A	C[T>G]C	C[T>G]G	C[T>G]T	G[C>A]A
mean count	73.8621	55.8621	17.9828	44.931	54.5086	36.9397	15.8103	52.4138	118.638	66.9655	238.888	79.8017	34.1293	33.7759	41.9397	29.5	119.233	47.4397	102.069	111.845	25	20.2586	36	27.4741	77.2155	60.1379	27.5431	50.9569	45.5862	45.6983	19.7845	57.5517	70.0948	72.7155	141.664	84.9397	27.3534	42.7155	36.1552	34.6379	47.1552	51.5517	62.931	56.7069	22.8793	31	37.3707	33.681	80.25
standard error of counts	5.18814	4.06914	1.25108	2.84545	4.35992	2.7797	1.109	4.23271	8.82054	5.11968	14.2928	6.05279	2.7086	2.26605	2.81346	2.05942	10.5948	3.76978	8.99686	9.58017	1.6987	1.4025	2.5096	1.85261	5.21836	4.58932	1.36813	3.40717	3.88106	3.70411	1.21137	4.7716	5.58236	6.02799	8.01255	6.89966	1.85503	3.32007	2.51532	2.80425	3.53529	4.02533	5.21285	4.50561	1.39467	2.28545	2.79238	2.6195	4.82363
Ground truth - SBS1	0.000886157	0.0022804	0.000177031	0.00128023	0.00186033	0.00122022	0.00011502	0.0011402	0.0250044	0.00632112	0.365065	0.0095817	0.000800142	0.0022304	0.0011402	0.000183032	0.00109019	0.00304054	0.000106019	0.00574102	0.000172031	0.000207037	0.000268048	0.00011202	0.000312055	0.00179032	9.32165e-05	2.2304e-16	2.41043e-05	7.68136e-05	0.000352062	2.2304e-16	0.00200035	0.000270048	0.196035	0.000196035	4.30076e-05	0.00039307	0.000324057	0.000260046	2.2304e-16	0.00250044	0.000360064	4.26076e-05	3.55063e-05	0.000212038	0.000128023	0.00017103	0.00158028
Ground truth - SBS3	0.0208083	0.0165066	0.0017507	0.0122049	0.0197079	0.0117047	0.000253101	0.017407	0.0142057	0.012405	0.00257103	0.0121048	0.0054922	0.00721289	0.00964386	0.00611244	0.0165066	0.00776311	0.0123049	0.0173069	0.00395158	0.00260104	0.00630252	0.00397159	0.022509	0.0253101	0.002511	0.0154062	0.0193077	0.0141056	0.0015006	0.0223089	0.0161064	0.0202081	0.0022409	0.0230092	0.00794318	0.0178071	0.0132053	0.0127051	0.00883353	0.0145058	0.010104	0.0158063	0.00437175	0.00704282	0.0107043	0.00703281	0.00713285
Ground truth - SBS5	0.0116898	0.00982842	0.00175465	0.00635468	0.0102552	0.00553664	0.00143455	0.0100181	0.040025	0.0206409	0.00498254	0.0252528	0.00739799	0.00727943	0.00890367	0.00516911	0.049723	0.0141795	0.0412817	0.0425266	0.00404281	0.0026794	0.0086547	0.00541808	0.00685263	0.0064851	0.00326033	0.00550107	0.00679335	0.00953203	0.00245414	0.00991141	0.0194079	0.0196568	0.00290234	0.0242687	0.0031892	0.00493199	0.00406652	0.00331961	0.0134444	0.0107176	0.0219094	0.0143218	0.00269126	0.00506241	0.00605829	0.00668665	0.0103501
Ground truth - SBS18	0.0515339	0.0158104	0.0024316	0.0214141	0.00173114	0.0025917	0.00192126	0.00408268	0.00920605	0.00465306	0.012208	0.00797524	0.00249164	0.000878577	0.00260171	0.00784515	0.00202133	0.00209137	0.00208137	0.00424279	0.000721474	0.000858564	0.00199131	0.00184121	0.0740486	0.0196129	0.0120079	0.0363239	0.000613403	0.00226149	0.00358235	0.00379249	0.0117077	0.00676444	0.016811	0.00665437	0.000542356	0.00306201	0.00321211	0.00226149	0.000386254	0.00246162	0.00162107	0.00256168	0.000111073	0.00199131	0.00293193	0.00414272	0.109072
SparseSignatures - Background	0.0116898	0.00982842	0.00175465	0.00635468	0.0102552	0.00553664	0.00143455	0.0100181	0.040025	0.0206409	0.00498254	0.0252528	0.00739799	0.00727943	0.00890367	0.00516911	0.049723	0.0141795	0.0412817	0.0425266	0.00404281	0.0026794	0.0086547	0.00541808	0.00685263	0.0064851	0.00326033	0.00550107	0.00679335	0.00953203	0.00245414	0.00991141	0.0194079	0.0196568	0.00290234	0.0242687	0.0031892	0.00493199	0.00406652	0.00331961	0.0134444	0.0107176	0.0219094	0.0143218	0.00269126	0.00506241	0.00605829	0.00668665	0.0103501
SparseSignatures - S1	0.0167993	0.0173246	0.00705404	0.0100242	0.016732	0.0120332	0.0056681	0.0155422	0.0091993	0.0117291	5.13026e-07	0.00422098	0.00775389	0.00746467	0.0113531	0.00730487	0.00115501	0.00905872	0.00153271	0.0103231	0.00834979	0.00934554	0.00813116	0.00753034	0.015223	0.0235296	0.0091202	0.0109271	0.0187491	0.0152079	0.00530429	0.0215031	0.0119609	0.0179208	0.00174681	0.0189164	0.0102294	0.0195549	0.0161791	0.0152654	0.011155	0.0170499	0.00543214	0.0129103	0.00944195	0.00916676	0.0152105	0.0101311	0.000383397
SparseSignatures - S2	3.21275e-05	0.000126853	0.00352056	0.0051281	0.00466547	0.00656331	0.00486857	0.00207975	0.0194028	0.00375333	0.282312	0.0113689	0.00564745	0.00298526	0.0046737	0.00422722	0.00126941	0.00210572	0.00695211	2.66521e-05	0.00451794	0.000824186	0.00250904	0.00475254	0.0035516	0.00318342	0.00282501	0.0054779	7.72573e-08	0	0.00611014	0	0.00275359	0	0.158455	0	0.00488303	0.000368597	0.00098432	0.00296324	0	0	0.000334641	0.000698125	0.00215888	0.00387896	0	0.00280223	0.00446867
SparseSignatures - S3	0.0472037	0.0139638	0.0014871	0.0250927	7.42249e-05	6.08138e-07	0.00112517	0.00673007	0.000237026	5.60003e-06	8.04089e-09	0.0169677	0.00148444	0.00883712	0.00104254	0.00727586	0.0112203	3.12623e-07	0.00254301	9.4629e-06	1.90832e-07	4.29469e-05	0.00593	2.8501e-05	0.0792427	0.0105029	0.0117122	0.0376915	1.17058e-07	0	0.00389785	1.65345e-18	0.0112604	0	0.0108461	0	3.20478e-05	1.76378e-05	0.00147269	2.33939e-07	0	0	0.0119456	0.00826559	0.00267539	0.0044101	0	0.00138171	0.128429
SparseSignatures-BG - S1	0.0144608	0.0109802	0.00374552	0.00893607	0.0105279	0.00732433	0.00334294	0.0101588	0.0232002	0.0131171	0.0495545	0.0154727	0.00673231	0.00672171	0.00829227	0.00589662	0.0228203	0.0092731	0.0195473	0.0214089	0.00513075	0.00425591	0.00719156	0.00552372	0.0152675	0.0117352	0.00579005	0.0100354	0.00885723	0.00888999	0.00409888	0.0111091	0.0135332	0.014069	0.02944	0.0163267	0.00547354	0.00841502	0.00718785	0.00681897	0.00927083	0.010058	0.01216	0.0110377	0.00474642	0.00614575	0.00745366	0.00665716	0.0163611
SparseSignatures-BG - S2	0.012578	0.0130472	0.00404183	0.00680409	0.014249	0.00907097	0.00291796	0.0123534	0.0295776	0.0183401	0	0.0189315	0.00865351	0.00662382	0.0107566	0.00666283	0.0338929	0.0127172	0.0290883	0.0316018	0.00586173	0.00471586	0.00854784	0.00710275	0.00665009	0.0132617	0.00444428	0.00680737	0.0123292	0.0110494	0.00316476	0.0148587	0.0181231	0.0193296	0	0.0225921	0.00654619	0.01089	0.00798354	0.00895014	0.0127538	0.0127592	0.0173903	0.0137351	0.00489512	0.00700613	0.00856735	0.00781632	9.27232e-05
SparseSignatures-BG - S3	6.0303e-08	4.1583e-07	0.000164195	0.000624385	0.00012728	0.000971168	0.00286671	0	0.0144534	1.90101e-05	0.366108	0.00979311	0.00172159	3.3682e-05	0.000621598	0.00158172	4.35215e-06	1.47172e-08	0.00115207	0	0.00189394	5.52288e-06	0.00044898	0.00236671	2.87125e-07	6.80916e-07	1.42908e-06	0.000540166	2.6015e-07	4.71917e-07	0.00492409	1.86342e-05	4.24153e-07	0	0.211477	0	0.000323731	2.63045e-07	1.75129e-07	0	2.49368e-05	7.52855e-10	1.4998e-06	4.41005e-07	3.06591e-05	4.71013e-06	4.81886e-07	3.18021e-06	0.00227404
SparseSignatures-BG - S4	0.0472261	0.0142693	0.00273747	0.0271313	0.000751794	1.12079e-06	0.00295725	0.00807812	1.09611e-07	1.04139e-08	0	0.00847262	0.0011235	0.00925451	0.00247111	0.00822038	4.51648e-08	4.01057e-08	4.87641e-08	0	2.03622e-06	0.00235986	0.00716586	1.96721e-05	0.0808559	0.0166917	0.0137005	0.0403001	1.11427e-06	3.93501e-06	0.00564081	0.00454418	0.00621678	0	0	0	0.00103464	0.000741333	0.00448665	0	0.000157145	0.00490198	0.00316912	0.0053069	0.00582731	0.00433078	0.00568032	0.00263644	0.127782
SigProfiler - SBS96A	0.0147404	0.0133941	0.00299133	0.00711215	0.0153377	0.00863212	0.00116896	0.0135113	0.0293749	0.0171107	0.00143713	0.0197778	0.0077651	0.00643149	0.0096327	0.00596955	0.0357015	0.01379	0.0307311	0.0340975	0.00445502	0.00245784	0.00758327	0.00620276	0.00971707	0.013716	0.00290489	0.00857696	0.0143064	0.011724	0.00183763	0.0160055	0.0183814	0.0213095	0.000598184	0.0247183	0.00647101	0.0108357	0.00784933	0.00931137	0.0121979	0.0125815	0.0182302	0.0144203	0.00370045	0.0064981	0.00793933	0.00667377	0.00281358
SigProfiler - SBS96B	0.00746949	0.00541857	0.00216928	0.00678641	0.00835899	0.00665498	0.00240897	0.00710912	0.0248021	0.0100099	0.149508	0.0176896	0.00552746	0.00464551	0.00699819	0.00529099	0.0219611	0.00796024	0.0199964	0.0189389	0.0042533	0.000374813	0.00523025	0.00492758	0.00872951	0.00735636	0.00199051	0.00836326	0.00235378	0.00592362	0.00349207	0.0062499	0.0104977	0.00851633	0.0825877	0.0126726	0.00488756	0.00404072	0.00313255	0.00417212	0.00730524	0.00727591	0.00928604	0.00682803	0.00233765	0.00428361	0.00225959	0.00388416	0.0108889
SigProfiler - SBS96C	0.0278266	0.0146365	0.00342642	0.0154111	0.00912962	0.00495037	0.00281151	0.0114105	0.0141944	0.00951891	0.00407015	0.0130755	0.00473459	0.00801498	0.00687114	0.00637925	0.0157529	0.00405567	0.0121613	0.0134847	0.0022439	0.00392884	0.00727731	0.00347008	0.0405053	0.0158989	0.00870163	0.0212434	0.00735404	0.00700953	0.00416594	0.0126133	0.0139825	0.0110066	0.0081037	0.0115915	0.00418768	0.00811658	0.00850592	0.00478095	0.00650748	0.0104506	0.0118912	0.0126855	0.00578034	0.00607171	0.00916948	0.00640017	0.0514272
SigProfiler - SBS96D	0.00968993	0.0124479	0.0084041	0.00777376	0.00743298	0.00922313	0.010293	0.00814757	0.0197725	0.0159127	0.00605361	0.00639226	0.00953671	0.00961191	0.0104478	0.00634727	0.00794943	0.00965636	0.00708144	0.0119095	0.0118736	0.0158297	0.0102069	0.00833728	0.00530774	0.0109242	0.0150092	0.00225472	0.0137424	0.0124504	0.00966714	0.00865613	0.00917918	0.0156198	0.00946096	0.0135489	0.00655675	0.0126265	0.0124173	0.00988096	0.0103223	0.0101205	0.00681799	0.0104941	0.0101855	0.0089215	0.0142908	0.0121272	0.00738485
SignatureAnalyzer - S1	18.5925	16.0768	3.28971	9.64808	17.2593	10.2191	1.9456	15.8983	34.182	20.6008	5.48035	22.6969	9.77238	8.40431	11.1143	7.2913	40.0507	15.0886	33.5563	38.5522	5.67918	4.03089	9.37955	6.78734	14.8844	16.3248	4.19689	10.4446	14.5696	13.7172	3.37293	18.402	22.0702	24.308	4.2222	27.7776	6.73916	12.8537	9.40511	10.4533	14.0982	15.1847	20.9508	17.3146	4.48007	7.98382	10.29	9.04379	8.77695
SignatureAnalyzer - S2	13.5458	4.96311	1.07747	7.30854	1.59536	1.27344	1.28675	4.11606	4.1248e-18	0.709358	3.48082e-09	2.49269	0.830207	3.17859	1.80525	2.34601	3.0406e-26	1.75263e-69	4.47145e-49	2.26397e-20	4.18744e-20	1.10015	2.12196	0.549297	22.0148	7.71744	4.20455	10.8402	1.24166	1.48719	1.66985	3.96983	3.01988	1.26393	3.59937	1.90536	1.20493	2.43847	3.53167	1.5787	0.742772	3.15045	1.67615	3.16435	2.1501	1.97258	2.77101	1.86136	28.6216
SignatureAnalyzer - S3	0.384312	2.0356	3.69773	2.10481	1.15087	2.35715	4.00375	0.595216	2.0001	2.27762	1.84125e-18	8.41432e-30	2.09954	2.46697	2.30042	1.869	7.5138e-42	1.91121	1.47554e-43	4.88222e-17	3.42078	5.60552	1.81617	2.80705	1.75721e-11	1.64505	5.79416	1.14178e-29	2.7704	2.66605	3.1547	0.644552	0.28432	2.16554	0.788891	1.59615	2.32845	2.97025	3.8059	2.43163	2.29124	1.56899	1.51206e-06	1.5085	3.59084	2.73439	4.10237	3.61762	2.16927e-05
SignatureAnalyzer - S4	1.4623	0.934331	1.56465	2.85725	1.50599	2.07235	2.0515	0.895224	11.1341	3.12014	118.298	6.9297	1.73096	1.60273	3.04196	1.96698	4.04685	1.66541	4.53888	2.34708	2.72092	0.4693	2.52563	2.37513	2.70828	1.0473	1.67581	3.58504	6.08084e-53	1.20009	2.29796	6.99033e-08	2.15293	0.359758	65.5782	1.59603	2.19835	0.00488923	0.2912	0.238425	2.19095	1.5941	1.17939	1.20949	1.67784	1.47475	0.00481526	0.86164	8.45268
signeR - S1	7.0012	6.46143	1.20159	3.45534	7.09305	4.09485	0.652335	6.45216	14.5534	8.69764	0.405871	9.74835	4.05598	3.22819	4.46813	2.89519	17.8612	6.41632	15.1823	16.9697	2.23644	1.49846	3.7845	2.72388	4.88322	6.23954	1.35087	3.79064	6.31588	5.56775	1.22121	7.54321	9.19574	10.2357	0.447673	11.552	2.691	5.17674	3.59044	4.1854	5.87529	6.17204	8.93291	7.18462	1.57321	3.1748	4.13106	3.59112	1.5863
signeR - S2	2.17822	1.80406	1.0533	2.34902	1.92648	1.74414	1.14124	1.59428	8.42591	2.96446	60.8595	5.5264	1.60418	1.45502	2.2948	1.57547	5.87636	1.98141	5.34161	4.41896	1.70819	0.454806	2.00375	1.72215	3.26712	1.7469	1.25679	3.04219	0.209571	1.58376	1.44076	1.24509	2.70055	1.91043	33.9503	2.88971	1.55534	0.832776	0.753861	0.932497	2.14107	1.91597	2.13638	1.78054	1.17147	1.30727	0.749013	1.09599	5.7972
signeR - S3	7.8879	3.22537	0.66533	4.18331	1.61112	1.12238	0.76552	2.78358	0.960187	1.10183	0.69707	2.37315	0.845909	2.02277	1.51759	1.58468	1.03236	0.18628	0.478845	1.13079	0.28599	0.727411	1.48439	0.596563	12.1623	4.64778	2.32712	6.28254	1.49531	1.26408	1.00946	2.8911	2.63295	1.51785	2.27672	2.23462	0.810095	1.72017	2.14961	1.27105	0.852008	2.23046	1.64652	2.25215	1.33048	1.36595	1.79918	1.25954	15.3984
signeR - S4	1.76861	2.06831	1.94761	1.90191	2.025	1.98139	1.9371	1.6354	3.13603	2.58612	1.05391	0.64534	1.58159	1.84406	1.92841	1.24852	0.628267	2.07767	0.752086	1.78442	2.06089	2.8186	1.48291	1.72017	0.953284	2.40335	2.95734	0.41724	2.49011	2.45278	1.72454	1.93927	1.61628	2.67905	1.48512	2.81688	1.72431	2.58294	2.66247	1.93339	2.09598	1.95094	1.31345	2.09815	2.02469	1.79539	2.58739	2.37955	1.12119
[truncated: 47 more columns]
