# Supplementary material for: De novo mutational signature discovery in tumor genomes using SparseSignatures
Source: PLoS Comput Biol. 2021 Jun 28;17(6):e1009119. doi: 10.1371/journal.pcbi.1009119 (PMC8270462; doi:10.1371/journal.pcbi.1009119)
Supplement: S15 Table — (XLSX) [file pcbi.1009119.s035.xlsx]

## Sheet: SupplementaryTable15
	A[C>A]A	A[C>A]C	A[C>A]G	A[C>A]T	A[C>G]A	A[C>G]C	A[C>G]G	A[C>G]T	A[C>T]A	A[C>T]C	A[C>T]G	A[C>T]T	A[T>A]A	A[T>A]C	A[T>A]G	A[T>A]T	A[T>C]A	A[T>C]C	A[T>C]G	A[T>C]T	A[T>G]A	A[T>G]C	A[T>G]G	A[T>G]T	C[C>A]A	C[C>A]C	C[C>A]G	C[C>A]T	C[C>G]A	C[C>G]C	C[C>G]G	C[C>G]T	C[C>T]A	C[C>T]C	C[C>T]G	C[C>T]T	C[T>A]A	C[T>A]C	C[T>A]G	C[T>A]T	C[T>C]A	C[T>C]C	C[T>C]G	C[T>C]T	C[T>G]A	C[T>G]C	C[T>G]G	C[T>G]T	G[C>A]A
SPR1 (COSMIC S1 - 0,99)	0.00274567	0.00411469	0.00135511	0.00329117	0.0014751	0.000695387	0	0.00113618	0.0254773	0.00986878	0.235187	0.0113084	0.00129396	0.00590013	0.00331168	0.0106381	0.017254	0.00444061	0.00871855	0.0113566	0.00247591	0	0.000196641	0.000409675	0.000961491	0.0042917	0.000875611	0.00341115	0.000178619	0.000141303	0	0.000212391	0.00907268	0.0101296	0.12941	0.0109139	0.000532976	0.00239582	0.0015229	0.00155176	0.00391732	0.000550761	0.00403828	0.00280549	0.000508145	0.00041562	0.00085133	0.000124419	0.000685737
SPR2 (COSMIC S2+13 - 0,98)	0.0103827	0.00527946	0.00131748	0.00983991	0.00881388	0.00275994	0	0.00954285	0.00748744	0.00132341	0.0241598	0.00357492	0.00445887	0.00126828	0.00143551	0.0102117	0.00668365	0.00195662	0.00397537	0.00817384	0.00491442	0	0.00369154	0.00347957	0.0076901	0.00561874	0.00106459	0.00735699	0.0071659	0.00521976	0	0.0109628	0.00981461	0.0020083	0.016691	0.00598574	0.00315968	0.00348564	0.0029605	0.00615506	0.00317318	0.00210998	0.00155587	0.00385786	0.00228582	0.00135339	0.00445897	0.00384886	0.00658628
SPR3 (COSMIC S3 - 0,79)	0.0196319	0.0244742	0.00333565	0.0226455	0.0192113	0.0104959	0	0.0190152	0.0193394	0.0111961	0.0112164	0.0218373	0.00569305	0.0103057	0.0133431	0.00749325	0.0166888	0.00849083	0.0102176	0.022441	0.00547029	0	0.00857353	0.00399922	0.0210468	0.0198786	0.00212399	0.00925451	0.015107	0.0133287	0	0.0212074	0.0178253	0.0133306	0.0066972	0.0266457	0.0135531	0.0169524	0.0198732	0.0247383	0.00621755	0.00916916	0.00224367	0.0100502	0.00538005	0.00512184	0.0096386	0.00154429	0.0069777
SPR4 (COSMIC S17a+S17b - 0,86)	0.00636886	0.00124495	0.00018262	0.00338445	0.00014596	0.000861828	0	0.00164043	0.00754036	0.0032046	0.0507177	0.00555385	0.00623983	0.0013242	0.000521291	0.0119687	0.00569971	0.00460685	0.00213113	0.0048685	0.00289858	0	0.0012003	0.0339987	0.00372275	0.00202931	0.000429619	0.00969645	0.00109686	0.000348537	0	0.00152757	0.00600039	0.00263373	0.0312073	0.00537552	0.0016943	0.00742496	0.00224324	0.0239024	0.00811117	0.0265535	0.0163172	0.0711494	0.0040198	0.0112712	0.00592609	0.174317	0.00453947
SPR5 (COSMIC S18 - 0,83)	0.0358472	0.0251407	0.00198624	0.0196572	0.0056187	0.0047014	0	0.00531639	0.00552815	0.00381156	0.0344209	0.0106187	0.00980463	0.00912824	0.00780252	0.0396571	0.0169894	0.00485019	0.00162713	0.0144479	0.00755914	0	0.00158594	0.00325186	0.0322798	0.0110005	0.0037853	0.0265439	0.000900181	0.000892194	0	0.00105177	0.00990328	0.00817305	0.0213948	0.013438	0.00550752	0.00642204	0.00420916	0.00704282	0.00366313	0.00133318	0.000977236	0.00255845	0.00331135	0.000781392	0.00160775	0.000948499	0.0421881
SPR6 (COSMIC S26 - 0,85)	0.000170076	0.00030693	0.000148274	0.00374723	0.003209	0.0014017	0	0.0020004	0.021264	0.00594094	0.00560715	0.00277389	0.00460473	0.00280221	0.000225091	0.0222264	0.0531343	0.020879	0.0504741	0.0205993	0.000294869	0	0.00170411	0.00832699	0.0128979	0.0176847	0.0045955	0.0632286	0.000439273	0.000591041	0	0.000583879	0.00309109	0.00565293	0.00736837	0.00344508	0.00053478	0.00359777	0.000443343	0.000113166	0.03897	0.0262789	0.0508666	0.037437	0.0019126	0.00756502	0.0116143	0.011578	0.00126565
SPR7 (COSMIC S30 - 0,80)	0.00850515	0.0197286	0.00192041	0.00904697	0.00195633	0.00207631	0	0.00320072	0.0442798	0.0236922	0.0305391	0.0257278	0.00656493	0.0115312	0.00902596	0.014553	0.017578	0.00532437	0.0071871	0.0169301	0.00305822	0	0.00198948	0.00425041	0.00702028	0.00523596	0.00143629	0.000607322	0.0013382	0.00232243	0	0.00275793	0.0417453	0.0327058	0.0193526	0.0381348	0.00247429	0.00556055	0.00397979	0.00635137	0.00175111	0.00336861	0.00354934	0.00230413	0.00108861	0.00177087	0.000919214	0.000414185	0.0101587
SPR8 (COSMIC S51 - 0,85)	0.0819505	0.00623173	0.0047031	0.00851148	0.00962681	0.00482709	0	0.00151379	0.0370713	0.0119483	0.0298721	0.0143165	0.067111	0.00546961	0.015282	0.0126768	0.0237088	0.0100312	0.0248802	0.018048	0.0114433	0	0.0124988	0.00615456	0.00995239	0.00293314	0.00154317	0.000184398	0.00369866	0.00274215	0	0.00379911	0.00707399	0.0129151	0.0190733	0.0185343	0.0065603	0.00675406	0.00810148	0.00505991	0.00923181	0.0367437	0.011051	0.0119566	0.000772892	0.00163921	0.00675587	0.00322198	0.0118753
[truncated: 47 more columns]
