# Supplementary material for: De novo mutational signature discovery in tumor genomes using SparseSignatures
Source: PLoS Comput Biol. 2021 Jun 28;17(6):e1009119. doi: 10.1371/journal.pcbi.1009119 (PMC8270462; doi:10.1371/journal.pcbi.1009119)
Supplement: S16 Table — (XLSX) [file pcbi.1009119.s036.xlsx]

## Sheet: SupplementaryTable16
	A[C>A]A	A[C>A]C	A[C>A]G	A[C>A]T	A[C>G]A	A[C>G]C	A[C>G]G	A[C>G]T	A[C>T]A	A[C>T]C	A[C>T]G	A[C>T]T	A[T>A]A	A[T>A]C	A[T>A]G	A[T>A]T	A[T>C]A	A[T>C]C	A[T>C]G	A[T>C]T	A[T>G]A	A[T>G]C	A[T>G]G	A[T>G]T	C[C>A]A	C[C>A]C	C[C>A]G	C[C>A]T	C[C>G]A	C[C>G]C	C[C>G]G	C[C>G]T	C[C>T]A	C[C>T]C	C[C>T]G	C[C>T]T	C[T>A]A	C[T>A]C	C[T>A]G	C[T>A]T	C[T>C]A	C[T>C]C	C[T>C]G	C[T>C]T	C[T>G]A	C[T>G]C	C[T>G]G	C[T>G]T	G[C>A]A
SIA1 (SBS1 - 0,99)	2.47624	2.91743	0.75677	2.53452	1.03606	0.585845	1.3679e-05	0.762094	12.6434	5.02213	108.957	6.18938	1.21641	3.30094	1.96311	6.76396	9.91202	2.76265	4.87392	6.65792	1.59058	0.599257	0.170627	0.739976	1.6216	2.6318	0.645729	3.25162	0.0987628	1.71581e-19	0.0461216	0.159466	5.19856	5.66122	61.2687	6.44355	0.514879	1.57524	0.999371	1.12804	2.70555	1.04218	2.97489	2.7944	0.371583	0.430419	0.763835	1.60505	1.44047
SIA2 (SBS2+13 - 1,00)	1.73657e-14	5.20377e-33	0.0297859	0.562904	0.869734	5.09412e-22	0.126626	1.23545	0.214836	1.39087e-18	1.89489e-15	1.10986e-14	2.83885e-13	5.63784e-53	3.98156e-81	0.289835	1.51713e-23	3.92644e-39	7.46016e-12	0.0761482	0.568512	1.06719e-39	0.375966	0.32845	2.29478e-30	9.10536e-21	1.81769e-23	7.26038e-07	0.990355	0.621169	0.134912	1.6861	1.5819	2.0067e-14	0.337949	0.0151204	1.06766e-27	1.87234e-38	1.39564e-92	0.0110458	9.65626e-11	1.24312e-44	2.07641e-12	1.15833e-16	0.146502	5.39778e-08	0.376213	9.13801e-11	6.02755e-20
SIA3 (SBS3 - 0,73)	6.73859	6.12236	1.08749	6.92214	6.67398	3.38752	1.53852	6.2536	4.49119	2.17503	1.17894	5.54887	2.86994	2.42967	3.73723	2.02058	6.23866	3.15602	4.75625	7.28122	1.90184	0.778184	3.00766	1.60162	6.28715	6.52302	0.734101	4.37916	4.94744	4.25962	1.51637	6.83899	3.43361	2.48573	1.47278	6.63265	4.27621	5.29416	6.27218	7.63477	3.32363	4.35802	2.32524	4.75587	1.75939	1.84211	3.75958	1.513	0.970775
SIA4 (SBS17a+b - 0,92)	2.45585e-48	3.9567e-139	4.98086e-256	0.00168373	2.33539e-165	0.0367704	2.35762e-226	0.151871	4.1808e-20	1.66528e-25	6.68018e-38	0.201897	0.386139	1.95447e-99	5.08321e-171	0.631825	3.20403e-102	0.349994	2.23244e-148	4.00261e-31	0.167668	0.549163	0.0949134	7.24443	6.54917e-28	3.86026e-49	9.61376e-142	0.522059	0.19679	1.10116e-21	9.42143e-60	0.270601	0.19539	9.59631e-91	0.181245	2.06646e-08	0.197281	1.28123	0.330919	4.81997	1.04963	5.20399	2.70299	14.934	0.760632	2.35594	1.11376	38.0164	7.6539e-50
SIA5 (SBS18 - 0,86)	11.7282	6.4512	0.34075	5.40667	0.783373	1.02805	0.0241004	0.908739	2.13393e-05	2.27949e-06	1.79093e-08	1.10409	3.01687	1.72275	1.2967	13.033	3.27564	0.771019	6.8985e-10	2.55259	2.1148	0.233031	0.173366	0.808508	10.6943	2.70894	1.17095	9.80452	5.85522e-19	4.12262e-20	0.000226703	2.70306e-33	1.01317	0.297961	0.00451492	1.24333	1.19514	1.06628	0.0951287	1.08481	0.850443	1.81029e-08	0.0035535	0.0154712	0.92493	1.82178e-06	0.00236582	0.0414822	14.8726
SIA6 (SBS26 - 0,86)	2.16478e-104	2.48175e-110	9.7782e-102	0.407987	0.437079	0.146434	0.0496799	0.238772	3.59253	0.969025	2.74868e-32	9.53915e-13	0.783658	0.331571	1.8505e-88	3.85091	10.1849	4.03995	9.92927	3.74119	1.21882e-91	0.311054	0.299627	1.11167	2.23315	3.30113	0.784128	12.5066	0.00943522	0.154558	0.0224652	3.94039e-05	0.263848	0.789823	0.548869	1.39175e-11	7.75709e-08	0.450417	4.04217e-33	3.41731e-135	7.80598	4.88768	10.15	6.39083	0.26238	1.32888	2.20075	1.82215e-12	2.43084e-77
SIA7 (SBS30 - 0,79)	6.45352	7.85729	0.842983	4.2264	1.62605	1.24402	0.387425	1.65134	14.6915	7.95548	2.38296e-07	9.25804	4.46284	4.25939	3.91973	5.56895	6.29091	2.12018	2.6233	6.46078	1.4621	0.879318	1.39212	1.96579	3.77678	2.28775	0.564733	7.60288e-05	0.963586	1.29477	0.389047	1.49138	13.8836	11.4293	0.251871	13.7788	1.61855	2.70314	2.30749	3.40741	0.652529	2.35438	1.0056	1.54764	0.628022	0.8678	0.745287	1.45436	4.78713
SIA8 (SBS51 - 0,92)	17.5014	7.53148e-74	0.79005	0.568525	1.24544	0.563085	3.00853e-227	6.02969e-211	4.77606	0.995319	3.65796e-27	1.07398	14.7128	0.170172	2.37705	1.40871	2.68813	1.30123	4.09508	1.85813	2.11421	0.402856	2.33319	0.772022	1.09743	2.50959e-106	0.151948	6.43939e-151	0.258735	0.0604708	0.243963	5.88512e-49	2.57502e-122	1.89633e-15	0.167053	1.24163	0.81606	0.578122	0.809548	2.53887e-55	1.21418	7.57023	1.63704	1.44435	1.7875e-155	1.14516e-20	0.958545	1.31985e-66	1.9145
[truncated: 47 more columns]
