# Supplementary material for: De novo mutational signature discovery in tumor genomes using SparseSignatures
Source: PLoS Comput Biol. 2021 Jun 28;17(6):e1009119. doi: 10.1371/journal.pcbi.1009119 (PMC8270462; doi:10.1371/journal.pcbi.1009119)
Supplement: S21 Table — (XLSX) [file pcbi.1009119.s041.xlsx]

## Sheet: SupplementaryTable21
PATIENT_ID	PRIMARY_SITE	SUBMITTED_PATIENT_ID	BRCA_STATUS
DO217786	Breast	CGP_donor_1337220	NA
DO217787	Breast	CGP_donor_1337225	NA
DO217788	Breast	CGP_donor_1347731	NA
DO217826	Breast	CGP_donor_1163904	NA
DO217844	Breast	CGP_donor_1234123	NA
DO217865	Breast	CGP_donor_1503016	NA
DO217907	Breast	CGP_donor_1364033	NA
DO217908	Breast	CGP_donor_1230796	NA
DO217931	Breast	CGP_donor_1503150	NA
DO217939	Breast	CGP_donor_1186987	NA
DO217953	Breast	CGP_donor_1397281	NA
DO217962	Breast	CGP_donor_1337237	NA
DO217987	Breast	CGP_donor_1337226	NA
DO218059	Breast	CGP_donor_1234129	NA
DO218062	Breast	CGP_donor_1353429	NA
DO218072	Breast	CGP_donor_1503017	NA
DO218121	Breast	CGP_donor_1230797	NA
DO218150	Breast	CGP_donor_1337214	BRCA2
DO218159	Breast	CGP_donor_1503156	NA
DO218167	Breast	CGP_donor_1347756	NA
DO218168	Breast	CGP_donor_1347751	NA
DO218173	Breast	CGP_donor_1186990	NA
DO218174	Breast	CGP_donor_1397263	NA
DO218176	Breast	CGP_donor_1397282	NA
DO218182	Breast	CGP_donor_1337238	NA
DO218205	Breast	CGP_donor_1337222	NA
DO218212	Breast	CGP_donor_1333047	BRCA2
DO218254	Breast	CGP_donor_1364028	NA
DO218269	Breast	CGP_donor_1234120	BRCA2
DO218279	Breast	CGP_donor_1503133	NA
DO218333	Breast	CGP_donor_1475200	NA
DO218347	Breast	CGP_donor_1397086	NA
DO218377	Breast	CGP_donor_1503140	NA
DO218384	Breast	CGP_donor_1503020	NA
DO218388	Breast	CGP_donor_1337241	NA
DO218404	Breast	CGP_donor_1374616	NA
DO218408	Breast	CGP_donor_1397264	NA
DO218419	Breast	CGP_donor_1333048	BRCA2
DO218428	Breast	CGP_donor_1337223	NA
DO218457	Breast	CGP_donor_1397277	NA
DO218478	Breast	CGP_donor_1364029	NA
DO218488	Breast	CGP_donor_1451422	NA
DO218489	Breast	CGP_donor_1451427	NA
DO218502	Breast	CGP_donor_1234121	NA
DO218506	Breast	CGP_donor_1353426	NA
DO218553	Breast	CGP_donor_1475201	NA
DO218560	Breast	CGP_donor_1503019	NA
DO218573	Breast	CGP_donor_1503014	NA
DO218583	Breast	CGP_donor_1503021	NA
DO218605	Breast	CGP_donor_1397260	NA
DO218611	Breast	CGP_donor_1374617	NA
DO218621	Breast	CGP_donor_1397284	NA
DO218651	Breast	CGP_donor_1347742	NA
DO218656	Breast	CGP_donor_1347723	NA
DO218669	Breast	CGP_donor_1397278	NA
DO218698	Breast	CGP_donor_1234122	NA
DO218709	Breast	CGP_donor_1353427	NA
DO218719	Breast	CGP_donor_1503128	NA
DO218742	Breast	CGP_donor_1232859	NA
DO218770	Breast	CGP_donor_1397088	NA
DO218796	Breast	CGP_donor_1337217	NA
DO218827	Breast	CGP_donor_1337236	NA
DO218828	Breast	CGP_donor_1337231	NA
DO218831	Breast	CGP_donor_1374618	NA
DO220820	Breast	CGP_donor_1337240	NA
DO220822	Breast	CGP_donor_1230755	NA
DO220823	Breast	CGP_donor_1353428	NA
DO220824	Breast	CGP_donor_1397261	NA
DO220825	Breast	CGP_donor_1451426	NA
DO220826	Breast	CGP_donor_1472408	BRCA2
DO220827	Breast	CGP_donor_1472409	NA
DO220828	Breast	CGP_donor_1475202	NA
DO224547	Breast	CGP_donor_1069291	BRCA1
DO224553	Breast	CGP_donor_1114881	BRCA2
DO224557	Breast	CGP_donor_1114929	BRCA1
DO224560	Breast	CGP_donor_1114930	NA
DO224565	Breast	CGP_donor_1167078	BRCA2
DO224569	Breast	CGP_donor_1167079	BRCA1
DO224573	Breast	CGP_donor_1167080	BRCA1
DO224577	Breast	CGP_donor_1187021	NA
DO224582	Breast	CGP_donor_1187030	NA
DO224585	Breast	CGP_donor_1187031	NA
DO224588	Breast	CGP_donor_1187033	NA
DO224590	Breast	CGP_donor_1199104	NA
DO224593	Breast	CGP_donor_1199129	BRCA1
DO224598	Breast	CGP_donor_1199131	NA
DO224600	Breast	CGP_donor_1199137	BRCA2
DO224602	Breast	CGP_donor_1199138	BRCA2
DO224606	Breast	CGP_donor_1230722	NA
DO224609	Breast	CGP_donor_1230724	NA
DO224614	Breast	CGP_donor_1230728	NA
DO224618	Breast	CGP_donor_1230729	NA
DO224625	Breast	CGP_donor_1230778	NA
DO224634	Breast	CGP_donor_1230782	NA
DO224640	Breast	CGP_donor_1230785	NA
DO224643	Breast	CGP_donor_1230791	NA
DO224647	Breast	CGP_donor_1230794	NA
DO224650	Breast	CGP_donor_1309213	NA
DO224654	Breast	CGP_donor_1309220	NA
DO224658	Breast	CGP_donor_1309223	NA
DO224662	Breast	CGP_donor_1309228	NA
DO224667	Breast	CGP_donor_1310130	NA
DO224670	Breast	CGP_donor_1310131	NA
DO224676	Breast	CGP_donor_1310133	NA
DO224680	Breast	CGP_donor_1317989	BRCA2
DO224684	Breast	CGP_donor_1317991	BRCA2
DO224687	Breast	CGP_donor_1317992	BRCA2
DO224693	Breast	CGP_donor_1317993	BRCA2
DO224697	Breast	CGP_donor_1333045	BRCA2
DO224700	Breast	CGP_donor_1333046	BRCA2
DO224704	Breast	CGP_donor_1333049	BRCA2
DO224709	Breast	CGP_donor_1333050	BRCA2
DO224713	Breast	CGP_donor_1333051	BRCA2
DO224717	Breast	CGP_donor_1333052	BRCA2
DO224722	Breast	CGP_donor_1337224	NA
DO224728	Breast	CGP_donor_1337227	NA
DO224730	Breast	CGP_donor_1337230	NA
DO224732	Breast	CGP_donor_1337232	NA
DO224737	Breast	CGP_donor_1337233	NA
DO224741	Breast	CGP_donor_1337235	NA
DO224746	Breast	CGP_donor_1347720	NA
DO224751	Breast	CGP_donor_1347725	BRCA1
DO224755	Breast	CGP_donor_1347727	NA
DO224763	Breast	CGP_donor_1347729	NA
DO224765	Breast	CGP_donor_1347730	BRCA1
DO224768	Breast	CGP_donor_1347732	NA
DO224781	Breast	CGP_donor_1347737	NA
DO224788	Breast	CGP_donor_1347739	NA
DO224793	Breast	CGP_donor_1347740	BRCA1
DO224798	Breast	CGP_donor_1347741	NA
DO224802	Breast	CGP_donor_1347743	BRCA1
DO224805	Breast	CGP_donor_1347745	NA
DO224807	Breast	CGP_donor_1347746	NA
DO224811	Breast	CGP_donor_1347748	NA
DO224815	Breast	CGP_donor_1347754	NA
DO224818	Breast	CGP_donor_1347755	NA
DO224824	Breast	CGP_donor_1347759	NA
DO224828	Breast	CGP_donor_1347811	NA
DO224833	Breast	CGP_donor_1353430	NA
DO224835	Breast	CGP_donor_1353431	NA
DO224839	Breast	CGP_donor_1353432	NA
DO224841	Breast	CGP_donor_1353433	NA
DO224844	Breast	CGP_donor_1363947	NA
DO224847	Breast	CGP_donor_1363948	NA
DO224851	Breast	CGP_donor_1363960	BRCA1
DO224852	Breast	CGP_donor_1363963	NA
DO224855	Breast	CGP_donor_1363964	NA
DO224860	Breast	CGP_donor_1363965	NA
DO224865	Breast	CGP_donor_1363966	NA
DO224869	Breast	CGP_donor_1363967	BRCA1
DO224874	Breast	CGP_donor_1363968	NA
DO224876	Breast	CGP_donor_1363969	NA
DO224879	Breast	CGP_donor_1363970	BRCA2
DO224882	Breast	CGP_donor_1364077	NA
DO224885	Breast	CGP_donor_1374581	NA
DO224887	Breast	CGP_donor_1374608	NA
DO224892	Breast	CGP_donor_1374619	NA
DO224895	Breast	CGP_donor_1374624	NA
DO224897	Breast	CGP_donor_1374625	NA
DO224900	Breast	CGP_donor_1374626	NA
DO224904	Breast	CGP_donor_1374627	NA
DO224905	Breast	CGP_donor_1374628	BRCA1
DO224910	Breast	CGP_donor_1374629	NA
DO224911	Breast	CGP_donor_1374630	NA
DO224914	Breast	CGP_donor_1380602	NA
DO224917	Breast	CGP_donor_1380603	NA
DO224920	Breast	CGP_donor_1380605	NA
DO224925	Breast	CGP_donor_1397256	NA
DO224928	Breast	CGP_donor_1397257	NA
DO224930	Breast	CGP_donor_1397258	NA
DO224934	Breast	CGP_donor_1397259	NA
DO224938	Breast	CGP_donor_1397265	NA
DO224942	Breast	CGP_donor_1397280	BRCA2
DO224944	Breast	CGP_donor_1397283	NA
DO224948	Breast	CGP_donor_1400447	NA
DO224950	Breast	CGP_donor_1400449	NA
DO224955	Breast	CGP_donor_1400452	NA
DO224957	Breast	CGP_donor_1402588	NA
DO224959	Breast	CGP_donor_1402589	NA
DO224961	Breast	CGP_donor_1402590	NA
DO224963	Breast	CGP_donor_1410193	NA
DO224965	Breast	CGP_donor_1410194	NA
DO224967	Breast	CGP_donor_1410195	NA
DO224968	Breast	CGP_donor_1410196	NA
DO224971	Breast	CGP_donor_1410205	NA
DO224973	Breast	CGP_donor_1410210	NA
DO224975	Breast	CGP_donor_1410211	NA
DO224977	Breast	CGP_donor_1410230	NA
DO224978	Breast	CGP_donor_1410233	NA
DO224980	Breast	CGP_donor_1425253	NA
DO224982	Breast	CGP_donor_1425255	NA
DO224985	Breast	CGP_donor_1451413	NA
DO224987	Breast	CGP_donor_1451414	BRCA2
DO224989	Breast	CGP_donor_1451415	NA
DO224990	Breast	CGP_donor_1451416	NA
DO224992	Breast	CGP_donor_1451418	NA
DO224995	Breast	CGP_donor_1451419	NA
DO224996	Breast	CGP_donor_1451421	NA
DO224999	Breast	CGP_donor_1451423	NA
DO225001	Breast	CGP_donor_1451424	NA
DO225002	Breast	CGP_donor_1451425	BRCA1
DO225004	Breast	CGP_donor_1451633	NA
DO225005	Breast	CGP_donor_1451641	NA
DO225007	Breast	CGP_donor_1456475	NA
DO225009	Breast	CGP_donor_1456607	NA
DO225012	Breast	CGP_donor_1456609	BRCA2
DO225013	Breast	CGP_donor_1472394	NA
DO225015	Breast	CGP_donor_1472395	NA
DO225017	Breast	CGP_donor_1472399	BRCA2
DO225019	Breast	CGP_donor_1472403	NA
DO225022	Breast	CGP_donor_1472407	NA
DO225023	Breast	CGP_donor_1472410	BRCA1
DO225025	Breast	CGP_donor_1472411	NA
DO225028	Breast	CGP_donor_1472412	NA
DO225030	Breast	CGP_donor_1472414	BRCA2
DO225032	Breast	CGP_donor_1475195	NA
DO225034	Breast	CGP_donor_1475196	NA
DO225035	Breast	CGP_donor_1475197	NA
DO225037	Breast	CGP_donor_1475198	NA
DO225039	Breast	CGP_donor_1475199	NA
DO225042	Breast	CGP_donor_1475204	BRCA1
DO225044	Breast	CGP_donor_1475209	NA
DO225046	Breast	CGP_donor_1478543	NA
DO225048	Breast	CGP_donor_1478544	NA
DO225049	Breast	CGP_donor_1478545	NA
DO225051	Breast	CGP_donor_1478547	NA
DO225054	Breast	CGP_donor_1483817	NA
DO225056	Breast	CGP_donor_1499738	NA
DO225058	Breast	CGP_donor_1499741	NA
DO225059	Breast	CGP_donor_1502907	NA
DO225061	Breast	CGP_donor_1502909	NA
DO225063	Breast	CGP_donor_1502912	NA
DO225065	Breast	CGP_donor_1503015	NA
DO225067	Breast	CGP_donor_1503018	NA
DO225070	Breast	CGP_donor_1503022	NA
DO225072	Breast	CGP_donor_1503023	NA
DO225074	Breast	CGP_donor_1503129	NA
DO225076	Breast	CGP_donor_1503130	NA
DO225077	Breast	CGP_donor_1503132	NA
DO225078	Breast	CGP_donor_1503135	NA
DO225079	Breast	CGP_donor_1503136	NA
DO225080	Breast	CGP_donor_1503142	NA
DO225081	Breast	CGP_donor_1503143	NA
DO225082	Breast	CGP_donor_1503144	NA
DO225083	Breast	CGP_donor_1503146	NA
DO225084	Breast	CGP_donor_1503148	NA
DO225085	Breast	CGP_donor_1503151	NA
DO225086	Breast	CGP_donor_1503155	NA
DO225087	Breast	CGP_donor_1503157	NA
DO225088	Breast	CGP_donor_1508754	NA
DO225089	Breast	CGP_donor_1508786	NA
DO225090	Breast	CGP_donor_1508792	BRCA1
DO225091	Breast	CGP_donor_1512432	NA
DO225092	Breast	CGP_donor_1512434	NA
DO225093	Breast	CGP_donor_1512435	NA
DO225094	Breast	CGP_donor_1512436	NA
DO225095	Breast	CGP_donor_1512439	NA
DO225096	Breast	CGP_donor_1512440	NA
DO225097	Breast	CGP_donor_1512441	NA
DO225098	Breast	CGP_donor_1518138	NA
DO225099	Breast	CGP_donor_1518139	NA
DO225100	Breast	CGP_donor_1518140	NA
DO225101	Breast	CGP_donor_1518141	NA
DO225102	Breast	CGP_donor_1518143	NA
DO225103	Breast	CGP_donor_1540791	NA
DO225104	Breast	CGP_donor_1540792	NA
DO225105	Breast	CGP_donor_1540795	BRCA1
DO225106	Breast	CGP_donor_1585428	NA
DO225107	Breast	CGP_donor_1585429	BRCA1
DO225108	Breast	CGP_donor_1589418	NA
DO225109	Breast	CGP_donor_1589419	NA
DO225110	Breast	CGP_donor_1589420	NA
DO225111	Breast	CGP_donor_1589421	NA
DO225112	Breast	CGP_donor_1589422	NA
DO225113	Breast	CGP_donor_1589423	NA
DO225114	Breast	CGP_donor_1589424	NA
DO225115	Breast	CGP_donor_1589425	NA
DO225116	Breast	CGP_donor_1589426	NA
DO225117	Breast	CGP_donor_1589427	NA
DO225118	Breast	CGP_donor_1589428	NA
DO225119	Breast	CGP_donor_1589429	NA
DO225120	Breast	CGP_donor_1589430	NA
DO225121	Breast	CGP_donor_1589431	NA
DO225122	Breast	CGP_donor_1599340	NA
DO225123	Breast	CGP_donor_1599343	NA
DO225124	Breast	CGP_donor_1599345	NA
DO225125	Breast	CGP_donor_1599346	NA
DO225126	Breast	CGP_donor_1599347	NA
DO225127	Breast	CGP_donor_1599348	NA
DO225128	Breast	CGP_donor_1599349	NA
DO225129	Breast	CGP_donor_1599352	NA
DO225130	Breast	CGP_donor_1599353	NA
DO225131	Breast	CGP_donor_1599354	NA
DO225132	Breast	CGP_donor_1599355	NA
DO225133	Breast	CGP_donor_1599356	NA
DO225134	Breast	CGP_donor_1599357	NA
DO225135	Breast	CGP_donor_1599358	NA
DO225136	Breast	CGP_donor_1599360	NA
DO225137	Breast	CGP_donor_1599362	NA
DO225138	Breast	CGP_donor_1599363	NA
DO225139	Breast	CGP_donor_1599364	NA
DO225140	Breast	CGP_donor_1599367	NA
DO225141	Breast	CGP_donor_1599368	NA
DO225142	Breast	CGP_donor_1599369	NA
DO225143	Breast	CGP_donor_1599371	NA
DO225144	Breast	CGP_donor_1599372	NA
DO225145	Breast	CGP_donor_1599373	NA
DO225146	Breast	CGP_donor_1599374	NA
DO225147	Breast	CGP_donor_1599376	NA
DO225148	Breast	CGP_donor_1599377	NA
DO225149	Breast	CGP_donor_1599379	NA
DO225150	Breast	CGP_donor_1599381	NA
DO225151	Breast	CGP_donor_1599382	NA
DO225152	Breast	CGP_donor_1599383	NA
DO225153	Breast	CGP_donor_1599384	NA
DO225154	Breast	CGP_donor_1599385	NA
DO225155	Breast	CGP_donor_1599386	NA
DO225156	Breast	CGP_donor_1599387	NA
DO225157	Breast	CGP_donor_1599390	NA
DO225158	Breast	CGP_donor_1602858	NA
DO225159	Breast	CGP_donor_1602860	NA
DO225160	Breast	CGP_donor_1602861	NA
DO225161	Breast	CGP_donor_1606167	NA
DO225162	Breast	CGP_donor_1606168	NA
DO225163	Breast	CGP_donor_1606169	NA
DO225164	Breast	CGP_donor_1606170	NA
DO225165	Breast	CGP_donor_1606171	NA
DO225166	Breast	CGP_donor_1606172	NA
DO225167	Breast	CGP_donor_1606175	NA
DO225168	Breast	CGP_donor_1606177	NA
DO225169	Breast	CGP_donor_1606178	NA
DO225170	Breast	CGP_donor_1606179	NA
DO225171	Breast	CGP_donor_1606180	NA
DO225172	Breast	CGP_donor_1606182	NA
DO225173	Breast	CGP_donor_1606183	NA
DO225174	Breast	CGP_donor_1606184	NA
DO225175	Breast	CGP_donor_1606187	NA
DO225176	Breast	CGP_donor_1606188	NA
DO225177	Breast	CGP_donor_1606189	NA
DO225178	Breast	CGP_donor_1606192	NA
DO225179	Breast	CGP_donor_1606193	NA
DO225180	Breast	CGP_donor_1606194	NA
DO225181	Breast	CGP_donor_1606196	NA
DO225182	Breast	CGP_donor_1622014	NA
DO225183	Breast	CGP_donor_1622016	NA
DO225184	Breast	CGP_donor_1622017	NA
DO225185	Breast	CGP_donor_1653979	NA
DO225186	Breast	CGP_donor_1653980	NA
DO225187	Breast	CGP_donor_1653981	NA
DO225188	Breast	CGP_donor_1653982	NA
DO225189	Breast	CGP_donor_1653983	NA
DO225190	Breast	CGP_donor_1653984	NA
DO225191	Breast	CGP_donor_1653985	NA
DO225192	Breast	CGP_donor_1654383	BRCA1
DO225193	Breast	CGP_donor_1654384	BRCA1
DO225194	Breast	CGP_donor_1654385	NA
DO225195	Breast	CGP_donor_1654386	BRCA1
DO225196	Breast	CGP_donor_1654389	NA
DO225197	Breast	CGP_donor_1654391	NA
DO225198	Breast	CGP_donor_1654393	NA
DO225199	Breast	CGP_donor_1654394	NA
DO225200	Breast	CGP_donor_1654397	NA
DO225201	Breast	CGP_donor_1654398	NA
DO225202	Breast	CGP_donor_1654399	NA
DO225203	Breast	CGP_donor_1686141	NA
DO225204	Breast	CGP_donor_1686143	BRCA2
DO225205	Breast	CGP_donor_1686144	NA
DO225206	Breast	CGP_donor_1686145	NA
DO225207	Breast	CGP_donor_1686147	NA
DO225208	Breast	CGP_donor_1686149	NA
DO225209	Breast	CGP_donor_1686150	NA
DO225210	Breast	CGP_donor_1686151	NA
DO225211	Breast	CGP_donor_1686152	NA
DO225212	Breast	CGP_donor_1686153	NA
DO225213	Breast	CGP_donor_1698910	NA
DO225214	Breast	CGP_donor_1698911	NA
DO225215	Breast	CGP_donor_1698912	NA
DO225216	Breast	CGP_donor_1698913	NA
DO225217	Breast	CGP_donor_1698914	NA
DO225218	Breast	CGP_donor_1698915	NA
DO225219	Breast	CGP_donor_1698916	NA
DO225220	Breast	CGP_donor_1698917	NA
DO225221	Breast	CGP_donor_1701341	NA
DO225222	Breast	CGP_donor_1701342	NA
DO225223	Breast	CGP_donor_1701343	NA
DO225224	Breast	CGP_donor_1701345	NA
DO225225	Breast	CGP_donor_1701346	NA
DO225226	Breast	CGP_donor_1701348	NA
DO225227	Breast	CGP_donor_1701349	NA
DO225228	Breast	CGP_donor_1701350	BRCA1
DO225229	Breast	CGP_donor_1701352	NA
DO225230	Breast	CGP_donor_1701353	NA
DO225231	Breast	CGP_donor_1701354	NA
DO225232	Breast	CGP_donor_1711724	NA
DO225233	Breast	CGP_donor_1711725	NA
DO225234	Breast	CGP_donor_1711726	NA
DO225235	Breast	CGP_donor_1711727	NA
DO225236	Breast	CGP_donor_1711728	NA
DO225237	Breast	CGP_donor_1711729	NA
DO225238	Breast	CGP_donor_1711730	NA
DO225239	Breast	CGP_donor_1711732	NA
DO225240	Breast	CGP_donor_1711733	NA
DO225241	Breast	CGP_donor_1711734	NA
DO225242	Breast	CGP_donor_1711735	NA
DO225243	Breast	CGP_donor_1711736	NA
DO225244	Breast	CGP_donor_1711737	NA
DO225245	Breast	CGP_donor_1711738	NA
DO225246	Breast	CGP_donor_1711739	NA
DO225247	Breast	CGP_donor_1711740	NA
DO225248	Breast	CGP_donor_1711742	NA
DO225249	Breast	CGP_donor_1711743	BRCA1
DO225250	Breast	CGP_donor_1752867	NA
DO225251	Breast	CGP_donor_1752868	NA
DO225252	Breast	CGP_donor_1752870	NA
DO225253	Breast	CGP_donor_1752872	NA
DO225254	Breast	CGP_donor_1752874	NA
DO225255	Breast	CGP_donor_1752876	NA
DO225256	Breast	CGP_donor_1752877	BRCA1
DO225257	Breast	CGP_donor_1752917	NA
DO225258	Breast	CGP_donor_1752920	NA
DO225259	Breast	CGP_donor_1752921	NA
DO225260	Breast	CGP_donor_1752923	NA
DO225261	Breast	CGP_donor_1752924	NA
DO225262	Breast	CGP_donor_1752925	NA
DO225263	Breast	CGP_donor_1752926	NA
DO225264	Breast	CGP_donor_1752927	NA
DO225265	Breast	CGP_donor_1752928	NA
DO225266	Breast	CGP_donor_1752929	NA
DO225267	Breast	CGP_donor_1752932	NA
DO225268	Breast	CGP_donor_1752934	NA
DO225269	Breast	CGP_donor_1752935	NA
DO225270	Breast	CGP_donor_1752938	NA
DO225271	Breast	CGP_donor_1752939	NA
DO225272	Breast	CGP_donor_1752940	NA
DO225273	Breast	CGP_donor_1801369	NA
DO225274	Breast	CGP_donor_1801377	NA
DO225275	Breast	CGP_donor_1801387	NA
DO225276	Breast	CGP_donor_1802654	NA
DO225277	Breast	CGP_donor_1811898	NA
DO225278	Breast	CGP_donor_1811901	NA
DO225279	Breast	CGP_donor_1811903	NA
DO225280	Breast	CGP_donor_1811905	NA
DO225281	Breast	CGP_donor_1811912	NA
DO225282	Breast	CGP_donor_1811918	NA
DO225283	Breast	CGP_donor_1815385	NA
DO225284	Breast	CGP_donor_1815386	NA
DO225285	Breast	CGP_donor_1815387	NA
DO225286	Breast	CGP_donor_1815388	NA
DO225287	Breast	CGP_donor_1815389	NA
DO225288	Breast	CGP_donor_1815390	NA
DO225289	Breast	CGP_donor_1817151	NA
DO225290	Breast	CGP_donor_1817152	NA
DO225291	Breast	CGP_donor_1817167	NA
DO225292	Breast	CGP_donor_1817878	NA
DO225293	Breast	CGP_donor_1818131	NA
DO225294	Breast	CGP_donor_1818132	NA
DO225295	Breast	CGP_donor_1825663	NA
DO225296	Breast	CGP_donor_1825667	NA
DO225297	Breast	CGP_donor_1825689	NA
DO225298	Breast	CGP_donor_1825690	NA
DO225299	Breast	CGP_donor_1825691	BRCA2
DO225300	Breast	CGP_donor_1825696	NA
DO225301	Breast	CGP_donor_1825701	NA
DO225302	Breast	CGP_donor_1830023	NA
DO225303	Breast	CGP_donor_1830025	NA
DO225304	Breast	CGP_donor_1830028	NA
DO225305	Breast	CGP_donor_1830029	NA
DO225306	Breast	CGP_donor_1833595	NA
DO225307	Breast	CGP_donor_1833596	NA
DO225308	Breast	CGP_donor_1833598	NA
DO225309	Breast	CGP_donor_1833601	NA
DO225310	Breast	CGP_donor_1833603	NA
DO225311	Breast	CGP_donor_1835945	NA
DO225312	Breast	CGP_donor_1835946	NA
DO225313	Breast	CGP_donor_1835948	NA
DO225314	Breast	CGP_donor_1835952	NA
DO225315	Breast	CGP_donor_1835953	NA
DO225316	Breast	CGP_donor_1921025	NA
DO225317	Breast	CGP_donor_1951082	NA
DO225318	Breast	CGP_donor_1952330	BRCA1
DO225319	Breast	CGP_donor_1952332	NA
DO225320	Breast	CGP_donor_1952333	BRCA2
DO225321	Breast	CGP_donor_1952334	NA
DO225322	Breast	CGP_donor_1952335	NA
DO225323	Breast	CGP_donor_1952336	NA
DO225324	Breast	CGP_donor_1952337	NA
DO225325	Breast	CGP_donor_1952338	NA
DO225326	Breast	CGP_donor_1952339	NA
DO225327	Breast	CGP_donor_1952340	NA
DO225328	Breast	CGP_donor_1952341	NA
DO225329	Breast	CGP_donor_1964499	NA
DO225330	Breast	CGP_donor_1964503	NA
DO225331	Breast	CGP_donor_1964507	BRCA2
DO225332	Breast	CGP_donor_1964508	NA
DO225333	Breast	CGP_donor_1964509	NA
DO225334	Breast	CGP_donor_1964510	NA
DO225335	Breast	CGP_donor_1964511	BRCA1
DO225336	Breast	CGP_donor_1964512	NA
DO225337	Breast	CGP_donor_1964513	NA
DO225338	Breast	CGP_donor_1964514	NA
DO225339	Breast	CGP_donor_1964515	NA
DO225340	Breast	CGP_donor_1964516	NA
DO225341	Breast	CGP_donor_1964518	NA
DO225342	Breast	CGP_donor_1964519	NA
DO225343	Breast	CGP_donor_1964523	BRCA1
DO225344	Breast	CGP_donor_1965890	NA
DO225345	Breast	CGP_donor_1965891	BRCA1
DO225346	Breast	CGP_donor_1965892	NA
DO225347	Breast	CGP_donor_1981506	NA
DO225348	Breast	CGP_donor_1981510	BRCA1
DO225349	Breast	CGP_donor_1981513	NA
DO225350	Breast	CGP_donor_1981514	NA
DO225351	Breast	CGP_donor_1981515	BRCA2
DO225352	Breast	CGP_donor_1981516	NA
DO225353	Breast	CGP_donor_1981517	NA
DO225354	Breast	CGP_donor_1981518	NA
DO225355	Breast	CGP_donor_1981519	NA
DO225356	Breast	CGP_donor_1981520	NA
DO225357	Breast	CGP_donor_1981521	NA
DO225358	Breast	CGP_donor_1981523	NA
DO225359	Breast	CGP_donor_1981524	NA
DO225360	Breast	CGP_donor_1981525	NA
DO225361	Breast	CGP_donor_1981526	BRCA1
DO225362	Breast	CGP_donor_1981528	NA
DO225363	Breast	CGP_donor_1981529	NA
DO225364	Breast	CGP_donor_1981530	NA
DO225365	Breast	CGP_donor_1981531	NA
DO225366	Breast	CGP_donor_1981532	NA
DO225367	Breast	CGP_donor_1981533	NA
DO225368	Breast	CGP_donor_1981536	NA
DO225369	Breast	CGP_donor_1981538	NA
DO225370	Breast	CGP_donor_1981539	NA
DO225371	Breast	CGP_donor_1981540	NA
DO225372	Breast	CGP_donor_1981541	NA
DO225373	Breast	CGP_donor_1981542	NA
DO225374	Breast	CGP_donor_1981543	NA
DO225375	Breast	CGP_donor_1981544	NA
DO225376	Breast	CGP_donor_1981545	NA
DO225377	Breast	CGP_donor_1981547	NA
DO225378	Breast	CGP_donor_1981548	NA
DO225379	Breast	CGP_donor_1981549	NA
DO225380	Breast	CGP_donor_1988683	NA
DO225381	Breast	CGP_donor_1988684	NA
DO225382	Breast	CGP_donor_1988685	NA
DO225383	Breast	CGP_donor_1988687	NA
DO225384	Breast	CGP_donor_1988688	NA
DO225385	Breast	CGP_donor_1988689	NA
DO225386	Breast	CGP_donor_1988695	NA
DO225387	Breast	CGP_donor_1988699	NA
DO225388	Breast	CGP_donor_1988701	NA
DO225389	Breast	CGP_donor_1988703	NA
DO225390	Breast	CGP_donor_1988706	NA
DO225391	Breast	CGP_donor_1988707	NA
DO225392	Breast	CGP_donor_1988708	NA
DO225393	Breast	CGP_donor_1988710	NA
DO225394	Breast	CGP_donor_1988713	NA
DO225395	Breast	CGP_donor_1988714	BRCA2
DO225396	Breast	CGP_donor_1988716	NA
DO225397	Breast	CGP_donor_1988717	NA
DO225398	Breast	CGP_donor_1988718	BRCA1
