# Supplementary material for: De novo mutational signature discovery in tumor genomes using SparseSignatures
Source: PLoS Comput Biol. 2021 Jun 28;17(6):e1009119. doi: 10.1371/journal.pcbi.1009119 (PMC8270462; doi:10.1371/journal.pcbi.1009119)
Supplement: S24 Table — (XLSX) [file pcbi.1009119.s044.xlsx]

## Sheet: SupplementaryTable24
Patient/Signature	BRCA-SS 1	BRCA-SS 2	BRCA-SS 3	BACKGROUND	BR-SS 5	BR-SS 6	BR-SS 7	BR-SS 8
DO217786	898.668	120.502	312.246	814.601	36.6964	30.7854	404.754	76.8019
DO217787	786.301	129.575	350.371	724.798	80.6	10.7578	183.636	184.744
DO217788	840.417	247.228	285.418	782.793	30.6635	46.2841	350.855	180.065
DO217826	780.615	319.567	190.441	430.444	51.3213	42.1445	313.655	103.234
DO217844	0	15614.2	0	0	11131.2	0	330	0
DO217865	710.855	45.4745	329.681	626.042	64.0648	40.8675	195.509	140.522
DO217907	969.379	479.442	745.184	1269.24	154.697	63.938	1224.6	283.277
DO217908	415.413	821.946	194.946	443.281	436.191	7.83277	0	83.2871
DO217931	1231.2	229.068	129.691	711.213	298.648	60.0762	403.401	241.341
DO217939	874.417	141.409	41.6499	167.286	16.646	25.4188	597.875	230.288
DO217953	611.22	69.123	61.2233	233.51	12.9014	24.8044	358.256	99.3276
DO217962	628.107	56.4746	78.6128	393.674	0	10.3474	216.625	97.5541
DO217987	997.111	143.993	615.589	432.439	101.846	30.1716	318.558	168.19
DO218059	388.263	647.697	6.62292	279.171	534.638	10.6986	167.979	120.012
DO218062	760.589	98.6812	373.14	721.539	104.162	37.9964	203.772	249.754
DO218072	511.37	282.023	136.25	213.124	47.5204	0	165.331	57.2417
DO218121	737.784	145.359	169.45	357.571	472.357	17.1682	131.046	94.0298
DO218150	474.549	157.047	2030.99	758.054	88.883	77.9514	571.03	492.722
DO218159	970.071	177.899	457.181	691.653	70.1908	51.4923	759.412	189.312
DO218167	850.697	318.888	104.32	393.043	44.7008	23.4689	469.317	84.8309
DO218168	800.433	248.758	989.146	579.924	16.3781	6.24091	1291.64	213.715
DO218173	0	13623.8	0	0	15393.3	0	0	0
DO218174	729.615	133.287	4.56404	370.721	33.1176	27.1605	347.033	4.54859
DO218176	391.103	3983.31	0	140.378	6497.82	4.73946	400.639	202.398
DO218182	499.003	53.9081	197.149	787.499	10.3869	15.6307	93.3318	85.3391
DO218205	548.922	567.02	378.023	427.952	886.628	24.1937	248.899	175.352
DO218212	353.961	225.505	2762.93	1738.8	340.923	107.081	1086.69	319.055
DO218254	747.022	59.3019	198.51	290.281	57.3383	30.6105	69.7605	78.0451
DO218269	512.009	330.273	4534.93	1763.85	482.981	165.133	845.512	724.388
DO218279	1056.4	200.797	692.367	65.2409	178.865	69.1045	397.071	127.107
DO218333	354.97	450.933	4151.61	1916.66	736.452	161.303	1330.67	441.449
DO218347	503.958	43.3221	73.6635	232.148	20.4613	6.61503	181.63	59.9809
DO218377	447.908	156.664	136.608	392.638	25.8609	18.8342	182.159	33.6465
DO218384	804.123	45.269	173.979	310.843	17.254	7.92933	108.057	154.156
DO218388	449.095	46.1106	451.131	706.362	0	55.7921	136.069	135.635
DO218404	595.684	73.5068	2246.91	1178.96	166.065	27.6305	496.607	280.787
DO218408	562.605	47.6823	101.626	349.11	0	0.773527	185.966	94.1146
DO218419	452.217	213.827	2364.61	1383.13	481.333	96.6894	503.618	280.071
DO218428	1436.16	1095.14	517.296	799.125	114.312	54.6193	507.722	313.171
DO218457	416.061	108.888	108.541	646.427	3.67941	20.2484	136.997	50.2265
DO218478	660.082	87.7831	205.207	705.246	0	22.3075	211.755	136.487
DO218488	531.705	56.8117	72.7334	604.811	41.4029	0	138.487	85.0459
DO218489	478.268	266.96	349.695	576.728	12.2564	39.1835	180.304	122.694
DO218502	1086.03	89.0214	253.925	671.786	179.447	26.5339	228.162	140.199
DO218506	591.987	70.8958	116.694	477.481	22.9016	26.6744	268.134	199.806
DO218553	792.27	103.33	219.109	958.73	17.2352	25.515	293.031	232.371
DO218560	691.789	182.868	605.372	965.306	1105.46	20.2722	302.223	266.114
DO218573	1009.81	259.693	654.284	604.486	234.704	66.8875	515.4	193.428
DO218583	640.305	66.5961	257.337	378.045	0	14.8216	191.659	78.3002
DO218605	904.911	188.897	1291.36	926.042	125.813	59.7198	734.097	541.756
DO218611	646.72	116.594	223.628	602.07	85.0054	30.4821	170.988	137.338
DO218621	770.777	383.573	167.873	421.347	209.586	6.90478	93.1673	13.0872
DO218651	577.098	216.659	172.768	281.344	209.691	18.5277	277.089	34.9442
DO218656	525.61	297.861	3313.58	1217.75	211.171	144.339	955.218	404.895
DO218669	511.795	956.062	1786	1160.97	1233.3	46.5624	445.144	260.374
DO218698	408.326	33.6719	124.645	420.612	11.2291	6.34349	75.7559	34.8866
DO218709	337.591	541.867	2274.25	1459.69	1128.53	99.7539	902.697	386.965
DO218719	449.07	64.7034	312.175	493.743	4.87756	13.6182	175.466	118.199
DO218742	680.283	522.891	538.615	483.276	470.534	29.0386	526.951	176.705
DO218770	635.524	128.702	33.4341	505.711	10.7097	6.5388	197.729	40.2358
DO218796	261.831	1458.44	968.23	67.7021	2647.12	53.8197	926.461	440.745
DO218827	728.552	61.7051	95.2946	419.272	6.3731	9.90274	319.423	20.9722
DO218828	1983.14	255.919	913.339	548.629	436.155	102.296	1220.26	870.611
DO218831	853.496	189.378	309.492	414.742	61.3573	24.0791	280.313	134.776
DO220820	589.781	79.3105	255.152	697.979	41.0406	24.8601	168.609	137.724
DO220822	1041.17	135.145	89.7384	235.754	45.2001	4.11777	251.124	145.369
DO220823	0	6484.17	4103.73	1272.44	8008.42	299.216	2456.5	376.89
DO220824	1193.74	445.667	64.7681	898.816	0	24.3828	267.403	0
DO220825	424.877	96.6499	356.433	507.351	48.2337	28.6293	207.088	128.137
DO220826	834.719	147.352	2664.57	1334.05	503.021	215.612	368.543	562.196
DO220827	1020.67	304.015	639.195	1340.13	171.382	149.712	366.208	21.5576
DO220828	662.076	406.634	2043.9	1771.4	225.012	418.599	1751.64	1259.65
DO224547	266.56	189.312	2350.46	1316.2	766.443	230.741	364.161	145.408
DO224553	321.683	447.496	2125.43	1633.25	408.029	19.2399	763.519	0
DO224557	235.295	225.402	2044.64	704.416	486.649	99.3768	411.297	364.376
DO224560	452.143	122.571	382.755	494.439	11.9245	29.0037	313.41	8.55304
DO224565	234.135	376.728	4518.14	2289.3	543.889	224.275	1680.33	795.59
DO224569	307.93	720.837	1738.62	908.238	1648.54	62.6405	545.782	174.432
DO224573	317.852	100.732	5318.64	1633.08	325.606	181.633	943.558	732.66
DO224577	806.381	276.496	131.447	546.256	22.7492	18.1417	231.477	56.918
DO224582	718.924	141.312	512.992	651.206	40.7962	44.7692	497.064	146.798
DO224585	296.912	207.718	385.052	481.121	429.39	36.2652	95.7717	29.8695
DO224588	596.664	123.927	156.194	182.286	113.526	23.8544	491.101	37.5558
DO224590	1319.34	759.979	599.023	851.439	542.467	155.467	953.09	138.982
DO224593	248.968	831.781	4508.89	1940.21	162.047	173.652	1337.87	660.922
DO224598	1823.08	660.449	2466.02	1621.51	1606.76	196.868	1340.71	772.016
DO224600	436.333	230.464	4195.33	2159.53	330.168	416.695	1362.53	666.721
DO224602	88.4706	331.534	3803.55	1493.87	791.406	135.473	890.036	579.819
DO224606	531.988	230.69	1628.02	576.346	505.228	126.784	168.505	313.689
DO224609	452.91	134.67	213.644	188.637	184.823	13.3919	162.904	49.1944
DO224614	1022	625.035	888.217	491.432	275.156	92.4027	567.222	522.938
DO224618	664.269	2568.22	326.452	171.885	2694.69	13.2218	338.215	127.915
DO224625	397.676	157.911	407.056	536.136	126.89	43.8559	294.696	222.484
DO224634	1085.81	105.821	518.215	644.764	141.293	96.2247	842.111	316.622
DO224640	786.147	115.493	596.02	518.091	192.127	124.601	1545.19	626.922
DO224643	546.473	37.289	219.33	748.996	22.9087	3.96689	145.796	84.3089
DO224647	1045.69	272.352	29.0142	425.414	34.0214	21.2355	197.915	96.5282
DO224650	716.902	554.516	534.822	305.013	576.584	93.9583	551.622	483.329
DO224654	296.964	116.375	2924.22	1597.77	492.16	107.868	575.003	256.392
DO224658	723.513	134.688	1182.54	1262.2	288.716	48.6467	449.991	206.454
DO224662	631.811	201.34	3045.31	1230.95	278.19	184.528	622.139	817.692
DO224667	367.518	323.614	5808.34	3009.65	1039.92	228.694	949.507	1046.01
DO224670	527.998	64.2938	2261.65	876.342	35.3558	709.704	651.169	641.26
DO224676	1150.42	397.451	2446.91	1876.79	92.5715	675.432	2595.39	1896.98
DO224680	229.29	508.131	1829.06	642.853	707.167	49.292	485.487	382.024
DO224684	290.563	788.228	3280.31	1513.15	2225.51	324.209	958.719	322.706
DO224687	715.379	170.26	2360.24	1823.64	286.385	162.969	921.854	348.615
DO224693	148.465	232.192	2220.93	1104.82	444.154	102.469	377.766	284.431
DO224697	295.018	89.2346	1083.74	711.864	215.619	21.7795	227.782	155.984
DO224700	1055.14	665.121	4679.03	2517.04	853.145	188.154	1391.74	731.902
DO224704	386.696	307.799	2298.91	1273.48	330.658	117.459	1046.1	381.502
DO224709	414.087	102.841	5436.15	2642.09	1429.22	217.256	709.682	606.635
DO224713	332.194	219.112	1124.65	722.234	266.172	58.7285	372.978	212.813
DO224717	346.464	666.224	3567.21	1944.41	692.792	157.272	1319.47	671.895
DO224722	291.515	48.0859	138.829	307.36	7.22419	13.6296	165.738	58.1042
DO224728	393.795	43.2117	125.367	260.919	20.1319	29.1547	156.502	117.694
DO224730	578.932	106.442	3540.86	1916.11	351.25	133.166	437.959	377.957
DO224732	1039.83	21500.4	0	0	19134.4	59.9771	1292.55	0
DO224737	699.3	606.112	571.113	687.887	569.913	69.835	439.852	120.23
DO224741	735.022	111.924	697.017	465.701	155.201	49.5223	1160.07	437.94
DO224746	152.87	269.956	3510.41	1946.07	1254.13	133.92	738.437	706.327
DO224751	285.325	51.7044	1724.75	758.851	502.149	82.2487	353.981	236.371
DO224755	354.337	225.848	4297.2	2326.38	1749.14	128.242	523.25	461.958
DO224763	372.508	145.975	6612.59	1993.18	356.842	231.415	1135.13	750.549
DO224765	608.813	115.629	4075.22	2107.89	1264.37	237.859	464.699	720.07
DO224768	8264.96	26641.9	0	798.654	20263.5	48.7201	3909.97	17773.2
DO224781	1279.62	251.537	1514.97	1351.37	353.681	85.2255	774.678	354.56
DO224788	781.157	117.003	391.804	494.907	65.6601	72.7146	405.82	273.335
DO224793	169.757	147.764	4896.95	1536.11	456.442	173.729	781.585	728.646
DO224798	1425.53	216.559	401.976	685.465	180.302	55.1008	748.339	195.18
DO224802	77.8942	0	7707.21	2775.94	587.72	476.343	528.776	2834.38
DO224805	937.817	51.2881	115.762	216.145	36.3545	41.6951	510.467	271.877
DO224807	1509.78	236.33	303.078	433.096	105.451	33.7661	377.204	193.433
DO224811	757.632	59.6106	374.711	403.809	14.638	37.1128	203.261	276.874
DO224815	720.558	295.931	280.535	862.782	68.9131	26.4222	149.292	89.733
DO224818	522.577	168.727	1482.28	935.077	147.421	38.186	451.767	302.497
DO224824	349.969	95.9752	363.567	318.889	50.7691	21.9733	323.45	39.9343
DO224828	502.589	410.739	167.931	323.137	243.443	17.4236	135.632	115.16
DO224833	406.605	557.328	152.454	431.376	219.43	17.3501	335.846	216.438
DO224835	920.233	186.132	429.088	482.967	74.729	17.9743	675.287	215.42
DO224839	2160.96	473.574	1409.22	2264.94	328.97	101.229	1900.81	772.668
DO224841	1029.38	243.497	631.236	217.449	154.075	35.9977	677.753	153.133
DO224844	733.453	291.1	2138.09	1998.5	575.057	354.39	276.521	181.807
DO224847	1104.27	5550.46	0	504.168	26619	131.951	0	771.763
DO224851	182.105	26.2753	2598.73	773.049	330.997	141.139	446.5	468.903
DO224852	112.414	99.0197	4542	1059.11	1085.35	196.912	1164.62	546.926
DO224855	303.469	14.4256	3676.81	1312.97	880.619	75.4336	354.461	754.572
DO224860	184.99	96.9588	3482.3	1268.71	649.93	104.502	510.373	400.083
DO224865	4699.88	328.743	3694.31	858.867	537.426	861.838	1163.11	12929.6
DO224869	261.746	295.991	1889.37	798.907	646.151	36.9282	446.127	237.288
DO224874	418.35	149.451	188.489	583.514	38.366	76.2662	193.966	97.8687
DO224876	444.254	582.004	3741.83	1642.24	1567.49	169.327	636.152	697.505
DO224879	114.707	148.272	1410.09	568.694	407.988	255.04	302.822	129.763
DO224882	543.758	175.386	72.8486	346.649	12.9294	10.6485	240.515	358.631
DO224885	396.344	193.591	5936	2599.26	2696.31	411.498	561.723	849.393
DO224887	697.083	146.238	175.122	742.001	27.8591	23.4758	74.0679	24.3362
DO224892	199.601	1920.99	1212.85	844.783	4982.17	60.225	932.828	0
DO224895	1664.24	379.927	1660.35	1250.51	1002.1	95.1337	410	308.341
DO224897	456.678	95.6269	857.529	459.781	149.514	41.8275	384.306	101.78
DO224900	1023.48	100.401	1548.17	1244.32	169.951	89.6656	333.155	329.14
DO224904	424.222	137.107	4937.5	1817.47	456.183	182.136	1143.24	716.543
DO224905	458.645	1035.13	1961.13	1213.97	2941.03	55.3037	419.493	384.607
DO224910	525.413	129.269	718.033	772.543	398.252	60.4047	173.919	163.893
DO224911	1047.66	528.121	901.457	220.019	661.656	71.6202	554.244	657.791
DO224914	612.015	60.7811	1477.39	650.129	300.367	60.2572	272.308	204.344
DO224917	768.644	144.507	2168.08	1103.91	426.108	246.074	296.02	749.064
DO224920	900.336	1053.28	544.437	599.857	1472.23	67.1178	393.726	163.832
DO224925	1766.21	521.293	327.249	202.681	287.957	67.8579	1566.23	394.369
DO224928	245.677	228.767	104.158	75.0522	305.684	48.2791	351.652	157.862
DO224930	811.624	233.763	209.506	511.964	2.98813	15.1505	279.394	114.116
DO224934	934.71	1018.97	1512.92	870.896	2102.37	151.279	508.351	703.713
DO224938	579.382	153.671	3921.37	1544.53	434.536	163.168	1004.6	527.453
DO224942	519.955	661.334	3276.79	1803.11	1213.34	296.236	604.459	637.409
DO224944	947.861	457.917	177.923	515.613	228.167	39.4098	255.364	106.359
DO224948	794.258	379.488	133.846	559.057	26.745	11.6015	206.112	79.0064
DO224950	1291.13	169.929	1247.06	804.817	266.044	127.418	458.18	736.96
DO224955	1247.57	643.858	1170.94	1204.47	290.044	125.723	1765.71	326.085
DO224957	427.725	186.495	6033.26	2236.94	1517.88	310.578	1060.63	1219.42
DO224959	647.283	874.288	776.865	345.488	917.663	42.1045	536.408	448.723
DO224961	351.735	38.7296	4039.06	1745.13	434.515	215.803	313.499	682.799
DO224963	496.707	179.632	408.04	323.247	86.034	55.2574	269.979	167.192
DO224965	1597.15	463.521	464.124	285.566	449.103	49.6947	1210.7	316.925
DO224967	1667.53	823.532	856.447	870.74	512.232	326.009	1414.91	399.562
DO224968	419.382	2194.54	648.621	593.977	3758.34	50.0908	406.504	176.678
DO224971	302.291	77.1517	3034.4	975.056	367.913	130.38	462.402	310.746
DO224973	480.67	113.054	2272.19	1331.98	1030.2	109.451	379.628	264.26
DO224975	726.462	62.5379	54.0969	247.811	28.3318	53.2299	675.945	138.763
DO224977	725.855	249.151	490.013	378.939	485.017	69.2629	472.071	137.756
DO224978	180.768	18.9516	133.381	96.6537	47.2465	16.0169	127.582	115.571
DO224980	70.7819	42.8584	7839.14	3133.66	5642.51	320.936	843.827	994.062
DO224982	117.041	245.404	9077.09	1999.06	1337.31	340.807	1089.17	1681.17
DO224985	742.852	2114.52	216.442	372.517	1128.88	39.81	145.794	222.156
DO224987	199.503	255.479	1998.98	997.205	488.044	113.84	669.191	335.15
DO224989	263.015	49.4822	2987.71	1580.02	965.17	143.15	77.1613	669.382
DO224990	754.95	235.981	386.148	28.2739	79.0751	16.9848	233.976	245.866
DO224992	373.212	95.1695	247.865	395.623	2.11041	17.532	180.099	116.053
DO224995	606.745	513.888	683.901	594.01	1494.89	54.1758	135.525	196.045
DO224996	533.018	78.8935	262.742	621.134	0	23.9398	165.839	167.258
DO224999	880.897	137.066	838.862	683.691	280.956	78.6527	424.949	228.125
DO225001	385.671	650.535	115.957	286.676	957.653	27.2412	161.578	75.4785
DO225002	440.293	99.4799	3847.04	1644.48	586.474	189.393	524.55	702.767
DO225004	804.293	299.423	7035.85	3182.1	1659.47	401.476	1230.47	1156.89
DO225005	2202.45	2176.62	8411.25	5918.55	2983.54	1418.6	995.481	1320.33
DO225007	586.596	363.54	103.913	555.603	345.942	12.1988	81.5891	26.827
DO225009	1280.58	155.847	3378.01	1346.58	249.774	150.361	921.922	665.008
DO225012	357.718	425.846	14684.3	4395.52	1091.3	700.486	2390.67	2292.58
DO225013	483.672	250.138	5084.28	2260.53	826.058	247.555	1096.06	895.068
DO225015	508.222	513.127	1077.69	699.071	404.451	82.1317	618.117	553.909
DO225017	547.183	427.812	2291.46	1448.51	901.004	79.299	845.574	345.785
DO225019	927.927	1422.36	216.797	321.722	2520.9	41.5679	251.131	283.926
DO225022	2062.41	206.885	437.824	251.917	90.1055	58.5736	414.058	549.452
DO225023	806.582	899.491	6304.67	3281.36	1225.25	262.48	2348.18	305.961
DO225025	561.683	152.825	238.899	339.443	88.9238	34.6577	297.745	56.531
DO225028	788.495	1032.1	8053.13	3568.48	5920.23	396.764	1848	498.817
DO225030	661.866	164.079	4206.49	2036.35	1172.56	189.345	474.417	284.115
DO225032	1994.18	2200.06	273.589	0	1840.95	127.58	662.269	494.033
DO225034	1166.36	196.085	520.872	0	100.38	36.7732	625.154	568.473
DO225035	927.511	154.139	428.93	606.457	187.989	40.5795	354.283	133.852
DO225037	101.784	938.643	813.22	491.029	1870.04	50.4108	350.58	169.769
DO225039	481.324	75.8875	125.196	327.526	4.13498	26.7407	171.641	133.309
DO225042	403.303	366.969	4464.92	2574.13	1311.03	203.96	825.007	391.581
DO225044	958.988	2575.22	1239.23	694.328	8145.47	422.175	330.696	518.158
DO225046	92.2165	29477.6	0	0	21931.3	0	91.4249	0
DO225048	560.762	382.827	6254.08	2170.64	741.816	126.424	1180.72	1062.97
DO225049	578.25	329.126	0	236.882	19.462	23.3126	914.88	99.3113
DO225051	483.072	206.642	209.18	205.742	101.651	13.9598	175.788	130.081
DO225054	438.724	59.8535	281.167	271.715	154.076	9.07596	389.633	68.6338
DO225056	864.375	495.405	1017.47	1479.35	350.753	48.5334	1023.66	0
DO225058	1132.06	212.362	164.61	533.168	51.1062	13.0165	351.69	28.6246
DO225059	2111.86	155.77	401.157	162.512	166.974	35.6827	400.153	180.504
DO225061	1368.74	312.959	302.671	121.673	60.2433	21.7973	274.616	242.235
DO225063	505.009	106.332	126.933	306.91	14.8421	17.1406	211.427	111.978
DO225065	1105.92	1178	14339.4	5864.34	3836.95	732.375	2394.55	1272.35
DO225067	670.557	92.1345	1500.61	1379.31	204.139	175.291	266.09	348.908
DO225070	646.681	192.023	1762.48	1793.45	570.856	329.386	346.897	834.875
DO225072	469.034	200.638	9517.61	3711.46	658.33	326.898	1284.98	1728.15
DO225074	314.785	36.416	104.139	344.729	9.48917	26.4782	152.402	92.3007
DO225076	450.171	78.2789	283.304	446.136	67.3061	20.0122	150.543	139.76
DO225077	513.082	47.383	216.63	568.064	10.3568	16.981	154.795	104.923
DO225078	844.153	138.15	312.822	859.534	53.3612	37.7088	323.7	169.127
DO225079	743.094	250.51	4714.09	1949.15	1117.61	88.971	1135.28	452.599
DO225080	476.729	81.2886	166.825	300.01	3.93275	16.5162	129.517	103.753
DO225081	386.937	63.7825	4612.86	1400.6	593.296	210.872	598.508	669.566
DO225082	489.135	58.0949	129.068	497.801	31.5398	0	269.599	144.357
DO225083	758.993	185.601	4429.52	1796.33	306.698	260.341	1029.56	807.428
DO225084	483.668	1212.37	69.184	207.566	888.96	19.7204	39.9799	1.2581
DO225085	631.858	64.0439	490.099	367.944	28.4298	30.4375	224.928	185.621
DO225086	1122.5	231.315	0	177.944	346.866	159.709	0	8682.4
DO225087	521.957	42.2341	74.491	321.987	10.8311	11.8424	144.264	114.463
DO225088	872.009	52.924	132.923	248.686	46.0538	13.8445	280.74	49.6777
DO225089	265.282	104.901	2799.82	833.516	721.099	82.1637	547.163	478.192
DO225090	335.44	0	3579.9	1435.24	1225.82	191.587	576.234	486.034
DO225091	1231.91	351.306	510.195	493.454	339.183	14.756	421.61	162.886
DO225092	761.597	76.7234	207.685	346.608	29.1525	47.2134	298.347	111.084
DO225093	614.955	127.393	141.705	674.603	8.82816	0	154.225	0
DO225094	583.768	1334.96	284.473	370.601	1131.21	29.506	300.14	163.415
DO225095	785.271	166.51	202.971	738.727	18.0029	19.965	255.859	12.6107
DO225096	1235.3	600.095	879.497	1048.43	654.222	56.4531	462.679	88.2527
DO225097	850.582	145.369	145.439	566.318	15.8054	0	353.542	50.7884
DO225098	841.939	108.389	306.835	1278.27	114.906	64.5614	329.225	165.467
DO225099	499.889	33.8643	257.19	692.683	2.49259	15.1988	341.925	152.787
DO225100	124.781	21.9059	55.9042	162.336	0	5.76247	122.673	11.8509
DO225101	597.494	302.416	459.106	1222.83	129.69	16.5399	200.861	172.143
DO225102	533.361	46.3119	374.657	722.18	0	29.6641	268.568	213.918
DO225103	557.085	100.419	568.506	647.169	154.16	39.3616	270.606	74.7627
DO225104	613.392	120.188	3394.63	1475.64	202.622	683.606	106.501	1338.94
DO225105	355.463	198.016	5895.52	2183.42	325.492	256.559	1510.07	1444.43
DO225106	327.371	278.957	4714.13	1783.76	813.338	115.914	987.363	679.459
DO225107	48.3687	217.451	6919.02	1572.25	651.67	213.13	1913.84	1101
DO225108	1457.19	693.893	886.619	929.086	116.56	465.617	1044.59	64.7299
DO225109	748.013	276.797	596.706	253.596	269.712	22.4508	625.955	273.209
DO225110	853.173	66.2646	227.179	674.316	0	17.0412	327.996	120.765
DO225111	1176.84	84.5068	196.651	615.48	59.4458	26.4263	281.598	127.165
DO225112	1102.67	513.313	810.989	1097.98	231.822	97.7435	1031.44	173.582
DO225113	485.955	245.076	287.198	153.103	88.4587	27.3107	195.577	145.423
DO225114	761.062	813.022	239.228	699.991	360.562	0	322.617	113.733
DO225115	830.751	174.576	625.888	511.017	110.272	16.8484	450.323	221.912
DO225116	370.792	4442.13	0	172.084	6012.88	0	165.038	0
DO225117	836.353	4000.78	312.895	585.295	2536.45	90.0037	1514.07	409.492
DO225118	565.841	409.505	245.767	377.446	230.837	26.3136	285.814	139.454
DO225119	576.337	367.843	135.161	556.908	145.809	15.9114	148.402	77.3312
DO225120	1789.83	233.656	674.714	495.607	156.191	75.7747	1141.71	448.448
DO225121	1189.78	1059.74	1643.27	1336.22	855.79	65.3069	844.074	487.241
DO225122	873.591	459.205	279.301	683.082	0	16.1114	151.547	137.297
DO225123	497.162	78.1795	170.036	285.6	23.663	14.9933	618.697	154.318
DO225124	1329.28	100.787	320.466	757.998	41.3521	51.2402	372.56	391.348
DO225125	973.801	1487.82	197.318	930.932	103.423	5.92298	403.851	176.671
DO225126	860.556	170.359	332.255	588.105	73.5541	45.2104	363.229	223.798
DO225127	1086.03	159.797	367.473	433.254	44.2214	37.3351	549.485	433.002
DO225128	756.639	117.37	199.127	209.244	23.3257	15.1917	251.728	142.937
DO225129	811.314	93.228	230.4	594.3	110.095	41.8563	291.827	148.567
DO225130	0	206.029	934.049	1929.65	18.611	637.825	60.6774	9640.54
DO225131	882.666	217.792	279.388	873.938	0.579724	36.321	484.191	172.96
DO225132	1185.94	212.396	3282.39	1688.05	214.763	110.673	916.31	637.805
DO225133	1509.28	1774.6	584.285	582.859	572.881	106.969	1131.2	547.073
DO225134	1875.92	882.723	746.421	651.865	544.193	68.0957	909.462	435.689
DO225135	392.825	7.23487	179.241	545.875	8.82913	4.19273	98.265	71.4728
DO225136	619.839	4262	343.116	0	7490.18	34.5112	997.956	313.921
DO225137	763.807	81.4884	351.149	632.499	68.6552	22.9811	259.295	185.598
DO225138	837.687	95.5036	177.594	135.814	0	17.2581	397.002	246.266
DO225139	1210.45	203.983	156.422	648.806	43.571	11.241	644.915	234.41
DO225140	193.469	6603.07	1695.24	0	9418.31	59.5945	1068.37	626.663
DO225141	911.256	256.515	132.48	862.399	49.9559	26.7665	368.281	85.7266
DO225142	534.247	116.603	171.11	835.701	0	28.5818	264.621	112.194
DO225143	708.601	77.2542	420.786	704.956	34.4212	55.0189	420.311	165.793
DO225144	580.268	159.148	95.7798	494.357	110.282	31.758	209.505	52.6549
DO225145	612.609	92.0196	316.406	549.238	11.7455	24.001	208.788	67.9624
DO225146	944.199	588.536	337.513	837.365	179.943	11.1709	305.755	157.778
DO225147	1582.12	296.938	875.412	912.652	218.108	46.1611	894.833	176.878
DO225148	511.233	23.0063	167.648	685.581	1.51931	20.6312	211.556	50.9194
DO225149	304.105	30.2899	171.455	625.271	0	4.66021	105.455	30.9039
DO225150	1621.84	198.402	342.842	0	141.21	79.914	1755.24	565.496
DO225151	1359.63	78.8128	147.677	261.892	41.793	18.5763	226.232	77.0015
DO225152	1036.67	193.815	603.424	666.821	24.21	292.41	701.328	287.712
DO225153	785.692	118.716	233.487	643.761	46.3968	16.5409	425.599	169.255
DO225154	1388.93	354.475	697.599	565.408	306.474	62.2341	1230.61	256.112
DO225155	668.742	74.7827	671.814	328.193	48.8639	35.6981	286.638	202.464
DO225156	1321.11	328.388	249.327	441.236	106.614	38.375	680.503	310.748
DO225157	900.136	150.065	236.635	874.075	29.9382	4.87982	254.647	170.948
DO225158	1061.12	124.7	422.9	472.225	102.584	29.9395	434.575	214.533
DO225159	600.553	1045.28	393.321	233.412	1702.46	24.1801	431.529	132.814
DO225160	2199.35	4824.82	2607.15	1978.52	7725.42	235.26	1510.75	1134.7
DO225161	761.781	91.5754	239.27	640.656	10.5472	23.6407	355.386	200.215
DO225162	509.112	145.051	311.025	31.2744	123.057	38.2818	628.953	184.507
DO225163	486.341	474.84	2563.86	1254.98	940.721	85.6647	863.009	326.765
DO225164	775.305	149.099	866.61	772.044	61.3702	43.8911	436.893	229.107
DO225165	634.692	17.7455	276.382	620.4	8.66717	20.3912	202.279	123.648
DO225166	513.319	277.105	716.625	153.469	174.611	35.1169	775.646	369.634
DO225167	637.028	226.566	5861.76	2092.78	543.153	227.158	1303.3	844.583
DO225168	127.21	0	4544.98	1092.59	2924.96	183.928	129.208	1038.56
DO225169	781.163	616.452	7602.09	3442.26	2074.07	416.673	1128.9	645.926
DO225170	2560.29	204.468	1103.52	1020.76	174.035	130.855	1711.9	780.862
DO225171	1232.65	345.029	1500.19	2262.03	69.8395	494.72	686.038	239.654
DO225172	267.274	33.6687	1137.93	779.008	175.244	53.5996	197.853	120.855
DO225173	657.535	242.802	175.671	439.85	11.6291	10.4699	166.291	52.5747
DO225174	101.905	35.3183	855.443	265.254	462.871	30.8162	127.931	63.1982
DO225175	1539.29	225.255	27.7657	31.6591	35.5983	47.5941	1612.93	564.155
DO225176	443.947	265.23	496.173	786.794	48.4281	73.5806	372.447	192.683
DO225177	480.819	191.067	168.864	412.432	42.6207	27.1473	262.471	138.645
DO225178	453.09	87.2904	331.901	796.905	47.8452	37.8297	154.444	77.5338
DO225179	365.713	125.041	247.559	506.452	124.52	29.5727	152.396	115.952
DO225180	246.812	20.7211	144.615	224.763	0	7.57565	142.918	69.1419
DO225181	710.415	119.431	209.198	345.071	40.3843	27.6447	195.452	84.1429
DO225182	703.339	535.923	421.509	1051.98	721.584	13.3346	463.674	110.125
DO225183	500.525	50.4644	193.786	568.198	46.619	18.0179	201.579	20.3743
DO225184	507.457	24.917	371.793	476.993	15.4849	28.1741	122.002	155.919
DO225185	741.464	497.204	823.225	872.284	2191.26	50.9022	22.6245	172.688
DO225186	929.996	739.22	1023.66	711.543	757.11	108.227	476.092	602.522
DO225187	713.325	163.307	413.538	541.695	130.735	66.4781	503.938	161.821
DO225188	1000.94	1378.95	567.643	600.84	671.08	48.8833	1929.97	172.455
DO225189	577.745	198.962	248.412	202.312	302.15	35.8312	432.009	336.471
DO225190	886.64	157.335	404.979	457.6	186.776	36.5056	194.002	108.527
DO225191	937.08	429.817	94.7118	329	160.683	23.8079	427.324	127.473
DO225192	952.153	430.831	9103.95	2950.52	1971.34	671.719	1391.58	1097.43
DO225193	1531.86	1553.36	2075.87	8315.53	711.275	94.0428	767.823	0
DO225194	1462.38	273.461	2116.23	1704.43	716.77	131.597	1467.69	497.421
DO225195	329.431	963.649	3015.43	1383.14	3972.82	162.557	484.469	357.457
DO225196	1545.73	356.372	572.691	760.647	35.3763	60.3032	850.484	728.005
DO225197	669.365	65.0233	239.407	154.873	12.2567	25.0392	199.406	153.997
DO225198	599.159	365.876	273.926	456.694	2.19579	17.2919	235.032	77.3889
DO225199	940.656	1896.17	566.972	236.831	978.213	68.4065	456.878	275.553
DO225200	786.678	69.5629	209.231	406.62	11.3028	16.1373	176.964	166.294
DO225201	149.943	51.4646	2248.88	608.65	182.038	141.987	426.15	581.63
DO225202	545.147	44.1317	265.748	631.349	33.1153	63.178	224.588	210.761
DO225203	738.415	85.1616	133.345	567.494	16.4381	16.7591	281.689	110.274
DO225204	1307.09	1140.52	779.33	521.569	2115.99	96.7816	469.195	333.869
DO225205	352.547	75.6431	149.553	300.705	16.9166	13.4762	75.4694	102.914
DO225206	638.936	43.9176	319.105	589.238	25.8698	17.2228	125.841	116.238
DO225207	601.947	110.965	200.94	313.963	21.4176	15.2787	398.036	134.531
DO225208	1354.63	201.299	848.38	368.471	179.997	79.9039	649.917	289.044
DO225209	1139.75	5493.31	2936.19	1971.95	18648.4	304.838	3390.05	418.914
DO225210	932.622	185.803	311.137	792.503	0	71.9121	240.133	164.776
DO225211	398.139	10.0879	104.104	330.629	21.9235	4.90257	158.01	120.08
DO225212	899.744	130.111	355.421	1401.22	90.6054	64.0453	322.537	129.814
DO225213	1288.87	174.356	1275.41	1349.61	318.36	143.983	1163.87	203.301
DO225214	774.768	297.127	294.031	482.815	321.498	64.5892	579.331	236.848
DO225215	0	41599	0	0	48431.8	0	5208.85	0
DO225216	382.726	20.9876	235.979	397.53	52.4441	12.5695	163.374	0
DO225217	1618.69	335.522	897.11	561.221	174.726	86.0744	1725.42	500.207
DO225218	928.778	299.343	440.465	364.429	300.325	67.0799	496.319	429.866
DO225219	894.911	717.333	210.027	631.37	1189.92	72.7648	111.93	255.219
DO225220	474.026	1156.66	245.644	409.645	2056.68	24.6664	147.753	135.921
DO225221	560.767	234.099	180.111	512.027	73.2134	23.3059	163.027	97.4741
DO225222	751.177	90.5792	260.491	758.171	10.8902	19.6996	116.99	107.408
DO225223	1519.69	224.047	778.368	371.038	197.798	75.8138	919.19	561.938
DO225224	1273.68	156.4	770.679	263.214	24.5452	41.6089	1354.01	459.825
DO225225	639.514	1468.05	202.732	583.632	447.505	14.857	261.869	133.361
DO225226	2025.16	777.055	2288.23	524.601	271.871	2518.17	2257.83	809.302
DO225227	377.616	34.8955	223.44	217.575	26.9207	16.966	67.9842	120.105
DO225228	269.208	67.6797	4520.49	1344.43	665.658	244.806	184.207	1037.8
DO225229	619.431	381.447	171.891	396.447	69.2741	20.286	163.994	198.64
DO225230	800.727	653.112	622.629	619.385	791.268	57.1602	496.431	111.507
DO225231	621.172	213.277	198.764	630.102	111.014	27.1925	623.184	197.856
DO225232	713.117	153.903	370.628	697.041	29.8316	155.467	540.499	164.11
DO225233	630.35	2292.2	783.568	431.867	3856.01	15.1598	83.1866	91.7964
DO225234	695.613	54.0104	406.432	412.532	85.0822	48.6681	345.509	464.676
DO225235	644.989	77.0638	197.836	751.516	20.5575	15.0549	108.186	135.111
DO225236	645.776	48.4686	246.319	698.573	26.786	22.4164	300.281	121.857
DO225237	371.757	348.547	136.509	136.505	185.184	31.1251	161.233	106.98
DO225238	518.232	69.0951	363.719	933.091	0.808063	30.1688	243.632	92.9908
DO225239	502.758	213.998	1880	632.181	600.898	66.7152	481.351	327.189
DO225240	455.388	84.6242	72.7947	828.631	1.99464	2.90492	260.694	0
DO225241	571.761	58.8541	139.19	535.04	6.59549	27.4928	236.297	61.886
DO225242	887.528	164.138	525.092	467.031	15.8738	52.5105	280.134	190.553
DO225243	817.791	284.618	1340.89	753.602	362.359	103.467	643.073	498.156
DO225244	1350.28	309.735	202.007	280.784	144.973	31.8578	2880.9	195.675
DO225245	490.891	1606.54	160.57	561.513	864.932	34.7388	126.195	0
DO225246	703.129	320.302	249.295	750.113	61.4975	30.3357	436.923	64.6703
DO225247	573.809	48.5196	80.8486	364.144	14.9385	18.5469	127.952	140.228
DO225248	661.37	140.511	214.348	308.857	36.4309	38.2509	553.153	127
DO225249	504.085	711.034	5290.08	3479.82	1398.62	212.652	1620	0
DO225250	508.74	81.8085	250.684	568.727	14.1086	38.1609	250.256	132.161
DO225251	786.359	1220.21	217.781	537.873	394.63	17.3438	209.246	181.407
DO225252	1228.14	263.246	481.393	721.004	232.41	46.1296	453.595	287.975
DO225253	1009.79	205.528	889.608	504.135	314.839	117.212	863.704	512.867
DO225254	443.403	84.8513	87.0609	317.209	0	9.87431	278.277	53.7085
DO225255	495.926	163.045	1691.45	963.057	188.591	89.4427	748.489	301.869
DO225256	507.561	70.2152	281.911	525.362	2.45644	17.1675	247.423	106.984
DO225257	383.579	56.235	73.7946	467.742	31.8748	10.3487	185.255	105.501
DO225258	944.407	2116.56	1872.98	990.751	2505.61	236.483	602.332	670.625
DO225259	631.297	155.894	640.57	469.512	160.366	42.7333	330.686	120.065
DO225260	796.828	40.7854	214.3	368.382	24.1483	38.8858	362.576	135.528
DO225261	1282.13	433.714	139.64	1038.03	3.04144	11.156	1551.21	80.2395
DO225262	588.052	75.3843	121.616	265.982	18.9383	29.3768	228.991	171.229
DO225263	736.14	147.16	0	347.072	40.5956	24.8945	679.671	98.8411
DO225264	857.311	1803.67	41.8073	382.753	1006.37	13.7149	250.77	146.577
DO225265	547.016	20.1779	223.991	417.751	21.2676	19.3368	117.4	79.6503
DO225266	683.221	386.067	160.501	701.116	257.645	15.8177	206.117	179.619
DO225267	1074.45	151.564	502.398	563.898	100.729	20.186	504.253	171.464
DO225268	669.406	101.39	198.398	307.033	74.4794	16.1721	176.665	82.0327
DO225269	620.934	75.4924	80.788	420.481	16.4606	10.8496	220.862	84.9975
DO225270	1323.16	135.009	748.994	317.983	79.2776	34.2763	330.758	327.802
DO225271	682.243	207.909	185.283	705.66	118.894	19.3611	292.887	77.4419
DO225272	613.064	71.1406	275.889	261.806	35.0494	17.8636	143.245	116.356
DO225273	585.59	86.9838	0	259.001	17.1799	33.2667	855.339	191.233
DO225274	2407.04	1345.23	206.217	250.36	368.582	38.1614	1757.36	584.713
DO225275	477.617	70.8243	106.067	276.052	3.22911	7.65462	135.064	141.358
DO225276	480.848	214.621	103.114	246.267	71.6977	11.321	101.765	74.1944
DO225277	534.272	124.566	317.154	588.314	38.6944	30.1108	252.776	233.209
DO225278	410.611	623.159	8120.6	2228.98	3937.53	203.421	1215.29	1183.45
DO225279	495.337	130.677	306.76	222.399	108.764	20.7361	177.959	142.413
DO225280	333.977	31.4028	5558.37	2117.02	644.784	294.677	1291.97	737.204
DO225281	750.9	168.989	484.652	597.81	208.628	46.1303	377.372	121.692
DO225282	2869.55	355.999	251.597	1029.57	145.939	90.9702	991.996	285.197
DO225283	2475.82	3646.07	1041.67	976.989	9296.37	163.356	819.908	775.767
DO225284	983.417	140.33	421.43	634.927	83.3924	44.4705	369.262	207.63
DO225285	936.844	121.64	206.954	580.204	75.5673	15.6211	340.118	77.9196
DO225286	1243.92	143.956	946.789	1320.79	199.557	85.6513	357.504	451.685
DO225287	932.514	466.374	361.381	676.694	245.891	67.0594	282.659	340.27
DO225288	1525.71	412.182	487.847	306.282	286.879	35.2651	290.611	195.337
DO225289	480.522	127.054	163.055	275.696	36.7875	20.8236	342.257	87.0411
DO225290	326.584	24.6633	139.408	162.456	24.6315	5.72206	98.6436	78.9985
DO225291	474.184	106.7	310.084	345.656	49.4597	22.4996	88.4914	136.892
DO225292	617.151	79.607	438.022	760.96	60.4209	41.4923	294.793	228.939
DO225293	700.866	125.62	368.66	575.079	36.6315	35.8755	207.607	207.142
DO225294	797.481	555.479	414.553	582.364	299.871	69.4134	1116.13	407.443
DO225295	584.147	2887.86	59.3142	246.048	5361.45	17.2583	66.6693	0
DO225296	599.565	165.073	1003.65	624.99	121.612	99.6348	355.974	467.307
DO225297	649.353	316.809	255.204	485.575	414.481	27.7268	684.627	141.673
DO225298	404.888	38.1309	198.205	157.427	12.4316	21.2622	192.296	105.396
DO225299	866.796	529.009	2991.38	702.879	428.456	68.7294	720.993	457.119
DO225300	703.132	3309.25	0	338.504	1902.65	21.6799	412.526	54.335
DO225301	441.445	15.4522	184.125	644.348	0.411506	10.1248	104.016	9.01538
DO225302	435.817	225.576	232.383	545.3	1.64122	8.46327	167.835	144.093
DO225303	371.926	477.798	83.1383	259.737	583.006	22.7893	29.1013	52.005
DO225304	636.424	231.513	440.667	632.634	59.5218	34.8875	588.328	373.537
DO225305	1116.93	193.513	519.362	548.017	91.1888	15.089	1086.88	273.336
DO225306	975.859	655.386	235.884	489.66	183.984	18.8049	327.518	121.842
DO225307	504.761	928.926	152.676	605.793	2425.61	4.18819	7.99853	63.0629
DO225308	780.605	96.1403	250.712	286.709	37.9861	23.1181	305.939	118.492
DO225309	661.927	746.355	0	347.49	316.174	20.6462	413.056	90.3568
DO225310	745.005	93.4407	37.6653	376.087	32.1173	24.7856	293.892	28.4373
DO225311	720.687	101.708	379.435	853.273	32.9531	24.617	314.143	154.077
DO225312	334.077	425.828	166.321	632.668	1337.93	23.064	27.4575	7.69537
DO225313	601.184	34.4707	92.9829	782.706	44.3958	16.7863	154.441	83.1896
DO225314	501.756	84.0715	160.562	333.611	21.9989	15.3838	133.585	75.7528
DO225315	609.784	17.2596	80.407	610.412	26.6582	15.2646	200.534	71.4424
DO225316	308.104	15.7084	114.187	361.256	2.33762	13.2887	163.967	68.4052
DO225317	589.329	72.895	214.303	277.938	21.7322	2.34558	123.505	185.39
DO225318	892.253	74.4815	4964.12	1744.56	360.462	140.943	1033.6	689.122
DO225319	912.738	2170.22	448.52	658.934	2574.85	84.983	527.165	281.675
DO225320	169.383	69.8295	2798.26	1226.36	904.904	119.048	452.201	365.998
DO225321	547.511	237.629	141.249	567.81	22.6723	8.39126	221.621	34.5481
DO225322	83.7706	211.107	4572.05	1360.71	736.178	197.541	725.594	626.341
DO225323	880.184	1387.84	235.338	417.657	2240.63	45.2994	379.035	322.946
DO225324	357.873	357.402	280.26	476.263	77.737	33.1482	388.483	0
DO225325	317.814	193.589	4701.81	1751.56	232.661	149.883	951.612	558.817
DO225326	847.89	505.372	168.509	124.701	329.32	33.0797	184.929	221.614
DO225327	331.842	48.2873	573.109	483.295	28.0775	33.463	320.099	81.2511
DO225328	332.951	438.141	4212.69	1629.79	1434.54	182.864	1002.12	572.519
DO225329	801.96	501.854	208.227	872.58	121.842	7.52735	379.755	33.0666
DO225330	19.9831	93.1502	3961.43	1001.01	384.377	132.574	651.255	622.966
DO225331	609.666	432.974	4354.55	2089.8	639.79	206.645	1218.33	533.514
DO225332	556.427	206.456	1652.51	1071.38	422.418	186.014	578.567	609.22
DO225333	517.015	261.002	794.563	457.34	357.087	80.3308	251.347	303.846
DO225334	2225.59	16516.8	0	0	30138.2	0	2623	6829.95
DO225335	494.883	55.4166	3303.38	1643.56	675.236	154.327	401.596	631.293
DO225336	168.285	98.5996	4473.73	1432.64	227.262	122.775	1151.8	552.086
DO225337	47248.2	1003.09	0	0	0	0	0	40465.2
DO225338	1470.59	2543.34	728.02	223.682	2687.18	105.684	491.544	540.71
DO225339	446.855	36.8761	3549.04	1333.36	75.7751	119.858	717.089	348.84
DO225340	560.702	111.622	3542.76	1326.88	13.8251	138.76	923.83	597.549
DO225341	88.5567	41.0817	364.802	218.302	41.9995	36.2541	123.075	124.273
DO225342	472.429	657.644	31.2257	427.651	328.194	5.94373	178.353	110.165
DO225343	361.186	417.42	6167.83	2387.54	2263.2	193.956	871.061	533.942
DO225344	347.777	53.5504	1625.88	1118.98	149.193	138.046	293.139	222.111
DO225345	168.213	98.6397	3509.04	1536.53	242.24	106.234	842.107	415.926
DO225346	12392.6	748.724	1937.99	19791.8	0	0	7779.06	47297.8
DO225347	346.772	346.629	3654.09	1651.77	1999.54	197.611	638.491	771.407
DO225348	80.6845	9.76882	3500.62	2041.28	298.948	299.178	461.059	792.112
DO225349	8630.84	342.338	0	2581.1	0	326.668	1086.55	17453.6
DO225350	364.447	294.381	2851.73	1640.72	483.824	1850.62	1368.66	1028.11
DO225351	249.667	46.0656	2780.7	1653.02	205.893	189.393	448.403	526.991
DO225352	205.966	314.05	8211.82	4863.21	1942.92	314.52	919.166	1095.15
DO225353	2699.15	579.25	2.43688	690.88	444.77	8.79991	494.378	6409.08
DO225354	430.682	5165.44	727.666	167.268	5868.58	190.482	523.519	622.213
DO225355	504.013	107.837	290.446	750.293	22.5401	11.8464	296.633	229.774
DO225356	318.736	154.244	795.693	459.858	201.964	31.2737	497.932	188.164
DO225357	0	420.343	11917.8	3335.03	246.543	459.927	2625.63	1334.82
DO225358	542.977	161.002	716.344	648.238	208.672	58.6435	269.241	231.087
DO225359	37.9485	2.1891	541.569	255.029	17.471	11.4046	67.1134	43.7068
DO225360	1159.67	878.307	9894.48	2143.92	803.857	464.598	2955.83	2271.02
DO225361	466.598	209.549	3432.14	1380.86	918.251	67.9074	758.282	575.203
DO225362	1469.77	37.1332	29.0442	323.39	59.0816	23.6064	573.167	267.597
DO225363	646.036	245.386	3847.34	2288.12	311.599	140.097	1216.44	265.549
DO225364	442.017	363.095	798.953	682.204	176.648	82.6349	658.636	403.094
DO225365	1124.11	1180.02	241.469	592.32	1110.62	49.6529	323.806	150.408
DO225366	418.397	14630.8	0	0	11150.2	0	0	58.4398
DO225367	238.009	1891.95	1284.65	703.672	4921.62	99.6972	520.975	257.238
DO225368	696.49	542.634	4085.69	2250.67	397.254	98.7544	1753.99	267.42
DO225369	1325.19	90.5757	197.778	118.015	23.2126	44.3085	912.218	411.055
DO225370	160.141	242.926	2427.27	558.33	452.78	196.527	1173.53	1036.25
DO225371	663.659	2652.65	704.094	2011.15	2693.84	48.3734	334.419	406.817
DO225372	0	3956.53	0	0	11090	38.4938	0	203.906
DO225373	603.122	163.109	352.388	1226.58	73.5897	112.926	364.657	397.425
DO225374	1670.38	79.5334	397.469	487.907	79.437	56.343	307.541	289.598
DO225375	1165.11	252.344	445.96	39.7535	741.478	54.8271	449.414	447.958
DO225376	185.382	36.9454	685.512	542.325	83.395	46.774	436.671	284.048
DO225377	862.709	875.98	320.488	361.887	131.273	47.6925	306.493	497.578
DO225378	530.657	143.349	377.014	489.848	103.478	27.033	349.686	191.698
DO225379	324.303	372.602	164.946	325.765	228.658	30.4917	266.072	106.501
DO225380	409.749	90.6523	122.035	387.679	21.9682	12.6129	58.4867	163.345
DO225381	132.84	35.1155	2157.85	1095.93	620.447	107.146	237.434	165.245
DO225382	75.4652	109.072	4005.96	910.895	146.607	89.0438	1115.98	553.705
DO225383	92.8953	35.2924	1799.21	552.423	158.702	69.9754	340.475	330.453
DO225384	392.551	87.4888	224.372	455.572	28.5816	16.1927	222.63	159.057
DO225385	701.201	84.409	1379.74	1284.14	280.269	139.804	339.68	585.903
DO225386	821.504	108.949	778.241	798.137	164.167	121.954	710.357	359.647
DO225387	711.979	60.2782	291.677	858.969	76.9518	42.7487	230.366	260.434
DO225388	917.937	189.828	0	703.223	92.1078	160.933	0	13751.9
DO225389	868.837	652.138	1066.04	766.071	817.471	107.321	310.624	328.397
DO225390	1080.15	160.697	3506.57	2393.64	1242.77	289.193	938.049	793.527
DO225391	107.118	11133.7	0	0	11207.4	29.8404	2040.56	0
DO225392	798.47	5876.33	400.776	581.98	7481.22	255.454	526.462	262.682
DO225393	946.227	160.633	248.671	240.813	75.7383	21.3303	303.438	147.145
DO225394	751.824	170.834	373.014	121.896	45.633	21.1815	271.674	183.741
DO225395	125.142	1676.05	0	508.274	1476.44	19301.7	0	0
DO225396	1606.31	257.089	526.857	726.254	307.809	43.7993	424.303	85.6888
DO225397	398.943	381.8	606.307	1124.5	138.13	66.6295	454.19	222.263
DO225398	316.461	78.7665	2654.75	1348.51	303.837	73.3313	533.95	389.444
