# Supplementary material for: De novo mutational signature discovery in tumor genomes using SparseSignatures
Source: PLoS Comput Biol. 2021 Jun 28;17(6):e1009119. doi: 10.1371/journal.pcbi.1009119 (PMC8270462; doi:10.1371/journal.pcbi.1009119)
Supplement: S25 Table — (XLSX) [file pcbi.1009119.s045.xlsx]

## Sheet: SupplementaryTable25
	A[C>A]A	A[C>A]C	A[C>A]G	A[C>A]T	A[C>G]A	A[C>G]C	A[C>G]G	A[C>G]T	A[C>T]A	A[C>T]C	A[C>T]G	A[C>T]T	A[T>A]A	A[T>A]C	A[T>A]G	A[T>A]T	A[T>C]A	A[T>C]C	A[T>C]G	A[T>C]T	A[T>G]A	A[T>G]C	A[T>G]G	A[T>G]T	C[C>A]A	C[C>A]C	C[C>A]G	C[C>A]T	C[C>G]A	C[C>G]C	C[C>G]G	C[C>G]T	C[C>T]A	C[C>T]C	C[C>T]G	C[C>T]T	C[T>A]A	C[T>A]C	C[T>A]G	C[T>A]T	C[T>C]A	C[T>C]C	C[T>C]G	C[T>C]T	C[T>G]A	C[T>G]C	C[T>G]G	C[T>G]T	G[C>A]A
SPR1 (COSMIC S1 - 0,99)	0.00696211	0.00991589	0.00217751	0.00150187	0.00147507	0.00204636	0.00017174	0.00140084	0.00883216	0.0069814	0.229976	0.00755741	0.00449056	0.0103594	0.0067542	0.00694977	0.00857949	0.00494988	0.00507513	0.0160986	0.00013048	0.00184063	0.00025293	0.00148483	0.00278172	0.00398342	0.00156417	0	0.00018278	0.00236334	0.00013991	0.00116987	0.00712888	0.0118554	0.136811	0.00948813	0.00019983	0.00175039	0.00088889	1.732e-05	0.00203803	0.00339213	0.00058129	0.00499371	0.00079077	0.00145039	0.00142452	0.00091854	0.00526429
SPR2 (COSMIC S2 - 0,99)	0.00035651	0.00087915	5.334e-05	0.00050164	8.453e-05	0.00022418	0.00020235	0.00085264	0.00826022	0.00324016	0.00171522	0.00395456	0.00046374	0.00023823	0.00014548	0.00026888	0.00115	0.00047493	7.161e-05	0.00125257	0.00013321	5.4e-06	0.00048589	0.0003245	0.00033861	0.00042376	2.4e-06	0.00023497	5.839e-05	0.00066382	7.651e-05	1.186e-05	0.0151567	0.00467003	0.00480686	0.0104744	0.00012053	0.00061545	8.827e-05	0.00085135	0.00057787	0.00037719	0.00024607	0.00069901	0.00012053	7.895e-05	0.0002572	0.00011055	0.00021215
SPR3 (COSMIC S5 - 0,74)	0.0220763	0.0124676	0.00711697	0.00997402	0.00970387	0.00217141	0.00959377	0.00778978	0.0451359	0.0212856	0.0382716	0.0276515	0.00629121	0.0131321	0.0181722	0.0151534	0.0395527	0.0103461	0.0371216	0.0477767	0.00198585	0.00294365	0.0078982	0.0081291	0.00700372	0.00096489	0.00469907	0.00031907	0.00489322	0.0051057	0.0144473	0.00724444	0.0281667	0.0236714	0.0248825	0.0335311	0.00317265	0.00767849	0.0067104	0.00492467	0.00362077	0.00401627	0.00717586	0.00431469	0.00209138	0.00564789	0.00410983	0.00041284	0.024325
SPR4 (COSMIC S8 - 0,90)	0.0352933	0.0396786	0.00449538	0.0349149	0.00762301	0.00463894	0.00144646	0.010158	0.0130997	0.00621494	0.0108105	0.0199396	0.0185377	0.0213637	0.0251586	0.0215056	0.0232333	0.00905448	0.0146482	0.0312557	0.00326965	0.00097283	0.00791865	0.00279293	0.027761	0.0283743	0.00167477	0.0223368	0.00891884	0.0103254	0.00120891	0.00946617	0.00488932	0.00798742	0.00474401	0.0223115	0.0162592	0.0264304	0.0235793	0.0305625	0.00427013	0.0109678	0.00200822	0.00928213	0.00206954	0.00392823	0.0065995	0.00066519	0.0102695
SPR5 (COSMIC S13 - 0,97)	0.0007715	0.00049634	4.967e-05	0.00072917	0.00429209	0.00117829	0.00011153	0.00403718	0.00115494	2.44e-06	0.00149051	1.96e-06	0.0007143	0.00069935	0.00059258	0.00076975	0.00095373	0.00030624	0.00091466	0.00064388	0.00030605	0.00016374	3.373e-05	0.00023447	0.00215302	0.00089127	0.000258	0.00167858	0.00536906	0.0007553	0.00028981	0.00677659	0.00394137	0.00018845	0.00030598	0.00021793	0.00043965	0.00019395	0.00055317	9.38e-06	7.034e-05	0.00019707	0.00023371	0.00012831	5.849e-05	0.00017847	0.00014354	0.00042278	7.764e-05
SPR6 (COSMIC S17b - 0,99)	0.00339785	0.00233484	7.801e-05	0.00176781	0.00322637	0.00199213	0.0010001	0.00641104	0.00172669	0.00070725	0.00048732	0.00237369	0.00106355	0.00061032	0.00050239	0.00394828	0.00165407	0.00100071	0.00093186	0.00501674	0.00228821	0.00445457	0.00214495	0.0524325	0.00216581	0.00071807	0.00012649	0.00085985	0.00249986	0.00056169	6.653e-05	0.00256334	0.00485455	0.00149706	0.00123933	0.00123864	0.00156192	0.00668275	0.00229198	0.0205964	0.00366755	0.0124089	0.00908059	0.0711756	0.00545329	0.0330133	0.0164412	0.378862	0.00279782
SPR7 (COSMIC S18 - 0,96)	0.0583256	0.0251451	0.00372246	0.0286307	0.00162855	0.00547755	0.00155716	0.00166986	0.00424312	0.00491965	0.00466172	0.0057562	0.00447747	0.00248159	0.00168469	0.014102	0.00649006	0.00296782	0.00046568	0.00375964	0.0026239	0.00115462	0.0004705	0.00082695	0.0580587	0.0136325	0.00612836	0.0230181	0.00234069	0.00060863	0.00159957	0.00286944	0.0232517	0.0134225	0.00601695	0.0190257	0.00121319	0.00353018	0.00266571	0.00257652	0.0018882	0.00214076	0.0002402	0.00189424	0.00021217	0.0002584	0.00026131	0.00413946	0.0883966
SPR8 (COSMIC S26 - 0,95)	0.00043762	0.00142363	0.00019558	0.00070913	0.00076621	0.00161525	0.0002723	0.0022295	0.00026136	0.00354829	0.0111613	0.00258806	0.00775708	0.00636562	0.00041484	0.0160506	0.073798	0.0247161	0.0585303	0.0443476	0.00247696	0.00339687	0.00245868	0.00240669	0.00052082	0.00106509	0.00183944	0.00293844	0.00027974	0.00010977	0.0001472	0	0.00179755	0.00481449	0.00853013	0.00379904	0.00120051	0.00139578	0.00263522	0.00042624	0.0425904	0.0205113	0.0546726	0.0312616	0.00230073	0.00587025	0.00676705	0.00055321	0.0008889
SPR9 (COSMIC S30 - 0,86)	0.0115622	0.0122182	0.00200094	0.00697909	0.0117588	0.0110386	0.00010243	0.0093742	0.0434359	0.0370056	0.012121	0.0231673	0.00867345	0.0105359	0.00822634	0.00268561	0.0200272	0.00566283	0.00830605	0.0188517	0.00550142	0.00351104	0.0020559	0.00488636	0.00311203	0.00618706	0.00033332	1.69e-05	0.00849419	0.00912418	0.00126544	0.0144581	0.0568798	0.0561031	0.0137268	0.0505149	0.00209089	0.00146837	0.00307821	0.00049225	0.0046901	0.00302907	0.00447024	0.00286521	0.00310901	0.00285192	0.00205371	0.00031326	0.00631026
SPR10 (COSMIC S39 - 0,76)	0.016584	0.0135141	0.00305499	0.0177895	0.0350492	0.0178291	0.0104621	0.0343945	0.0147295	0.00514854	0.00634866	0.0175578	0.0027034	0.00034932	0.00458032	0.00208824	0.00626508	0.00978378	0.00609721	0.0127216	0.00836522	0.00327326	0.0143731	0.00871773	0.0209903	0.0213065	0.00334905	0.0179469	0.0237069	0.0187942	0.00831223	0.0336637	0.00726923	0.00103139	0.00593349	0.0134965	0.0114577	0.0120026	0.0137196	0.0222989	0.00875169	0.017081	0.006014	0.0138403	0.00794191	0.00605482	0.0156097	0.00013074	0.00659187
SPR11 (COSMIC S41 - 0,70)	0.0126214	0.0131731	0.00130226	0.00426917	0.00944574	0.00991899	0.00046639	0.0125755	0.00547467	0.00583617	0.0276766	0.00478558	0.0320535	0.0119599	0.0153676	0.0561573	0.0384509	0.00623749	0.0042885	0.0243816	0.0241359	0.00719154	0.00248907	0.0170934	0.00869695	0.00169903	0.0024728	0.00462517	0.00268161	0.00399568	0.0033159	0.00501531	0.00799271	0.00504949	0.00724956	0.00544799	0.00744778	0.00554377	0.00845727	0.00728893	0.00735993	0.00082318	0.0011935	0.0100396	0.00694469	0.00166298	0.0028436	0.0002468	0.00174505
SPR12 (COSMIC S44 - 0,95)	6.083e-05	0.00027685	6.44e-06	0.00445849	0.00305643	0.00062673	0.00020731	0.0025211	0.0605579	0.0210945	0.0404245	0.0244424	0.00518808	0.00313101	0.00015064	0.0322619	0.0143776	0.00531053	0.0270664	3.736e-05	2.86e-05	0.00011532	0.00021944	0.00147386	0.0115178	0.0252554	0.00581853	0.0654653	3.383e-05	1.2e-07	0.00017579	1.066e-05	0.01299	0.0150183	0.0267739	0.013182	0.00035044	0.00227447	0.00017575	0.00160859	0.0173508	0.00646386	0.034318	0.0109383	0.00017216	0.00280946	0.00307821	0.00263076	7.055e-05
[truncated: 47 more columns]
