# Supplementary material for: De novo mutational signature discovery in tumor genomes using SparseSignatures
Source: PLoS Comput Biol. 2021 Jun 28;17(6):e1009119. doi: 10.1371/journal.pcbi.1009119 (PMC8270462; doi:10.1371/journal.pcbi.1009119)
Supplement: S26 Table — (XLSX) [file pcbi.1009119.s046.xlsx]

## Sheet: SupplementaryTable26
Patients (Breast)	SparseSignatures	SigProfiler	SignatureAnalyzer	signeR
DO217786	0.978239	0.949499	0.981049	0.975854
DO217787	0.979352	0.899338	0.980143	0.978195
DO217788	0.977466	0.925011	0.980999	0.975663
DO217826	0.988736	0.960307	0.988564	0.988378
DO217844	0.998417	0.998138	0.997634	0.997279
DO217865	0.965189	0.857338	0.966333	0.964866
DO217907	0.96831	0.896642	0.975007	0.957819
DO217908	0.996145	0.99533	0.995468	0.994368
DO217931	0.987976	0.970803	0.98924	0.987739
DO217939	0.973682	0.940228	0.973188	0.970877
DO217953	0.96994	0.944535	0.975053	0.969694
DO217962	0.980521	0.965057	0.980957	0.98033
DO217987	0.978116	0.947849	0.983887	0.972049
DO218059	0.994344	0.981076	0.993282	0.99268
DO218062	0.971632	0.952978	0.98023	0.973458
DO218072	0.989215	0.959729	0.990735	0.98696
DO218121	0.989655	0.974697	0.988638	0.987452
DO218150	0.958154	0.800516	0.969999	0.954201
DO218159	0.982748	0.933256	0.981693	0.981126
DO218167	0.974978	0.980399	0.975062	0.973837
DO218168	0.957013	0.957452	0.978151	0.950886
DO218173	0.998692	0.998582	0.997682	0.997072
DO218174	0.983067	0.964925	0.984347	0.981317
DO218176	0.999536	0.999232	0.999242	0.999017
DO218182	0.959872	0.865416	0.958952	0.945645
DO218205	0.996811	0.988639	0.996418	0.995937
DO218212	0.979528	0.85307	0.982493	0.973909
DO218254	0.979188	0.956215	0.981921	0.967379
DO218269	0.944066	0.785827	0.950804	0.94032
DO218279	0.979098	0.954618	0.976746	0.95226
DO218333	0.98571	0.873199	0.985682	0.983564
DO218347	0.968047	0.928179	0.967617	0.966384
DO218377	0.978316	0.95767	0.978474	0.976779
DO218384	0.965561	0.934936	0.97153	0.955512
DO218388	0.943985	0.814903	0.944068	0.939061
DO218404	0.971259	0.699546	0.972775	0.968487
DO218408	0.978758	0.924029	0.978762	0.977923
DO218419	0.97784	0.82349	0.980743	0.976669
DO218428	0.988987	0.96966	0.991678	0.988689
DO218457	0.953398	0.870807	0.961563	0.936185
DO218478	0.970414	0.920005	0.97212	0.965827
DO218488	0.961993	0.903164	0.957718	0.951163
DO218489	0.969426	0.932778	0.971466	0.967747
DO218502	0.979713	0.958004	0.981202	0.979394
DO218506	0.963633	0.908582	0.967476	0.962393
DO218553	0.95632	0.922763	0.962769	0.950584
DO218560	0.980978	0.919871	0.983118	0.980376
DO218573	0.98252	0.956229	0.98396	0.982198
DO218583	0.964592	0.93893	0.970387	0.964081
DO218605	0.961936	0.771687	0.96613	0.960754
DO218611	0.973053	0.915049	0.976965	0.972135
DO218621	0.988098	0.975453	0.989101	0.985635
DO218651	0.984206	0.976904	0.983808	0.983362
DO218656	0.970353	0.803633	0.979133	0.968306
DO218669	0.992223	0.972456	0.995653	0.991483
DO218698	0.950375	0.868493	0.953853	0.947495
DO218709	0.989325	0.962609	0.990809	0.987545
DO218719	0.952456	0.90641	0.959079	0.949414
DO218742	0.989237	0.975434	0.989254	0.98932
DO218770	0.977998	0.951658	0.979271	0.974843
DO218796	0.997173	0.988798	0.996814	0.99567
DO218827	0.980668	0.960547	0.98112	0.979908
DO218828	0.984086	0.951951	0.987446	0.979576
DO218831	0.984408	0.937383	0.984032	0.983016
DO220820	0.964763	0.891093	0.963931	0.959964
DO220822	0.989902	0.967775	0.988922	0.981775
DO220823	0.997949	0.995097	0.997454	0.996724
DO220824	0.971757	0.974318	0.976718	0.970381
DO220825	0.950579	0.861685	0.955257	0.949964
DO220826	0.95333	0.890295	0.965418	0.951537
DO220827	0.971764	0.873164	0.975336	0.967172
DO220828	0.973973	0.8322	0.97581	0.965844
DO224547	0.984611	0.901968	0.987213	0.982927
DO224553	0.974091	0.942422	0.980423	0.964053
DO224557	0.979691	0.897267	0.979675	0.978765
DO224560	0.963212	0.934397	0.966877	0.960588
DO224565	0.971001	0.821405	0.973456	0.968753
DO224569	0.993825	0.980092	0.994875	0.994211
DO224573	0.964615	0.803101	0.971997	0.961397
DO224577	0.987053	0.966021	0.987277	0.987026
DO224582	0.976312	0.935028	0.977905	0.972619
DO224585	0.98911	0.977787	0.989149	0.988133
DO224588	0.960212	0.961119	0.972479	0.957932
DO224590	0.989239	0.966148	0.989703	0.988893
DO224593	0.977186	0.892435	0.980603	0.978045
DO224598	0.981193	0.952344	0.982655	0.980715
DO224600	0.980313	0.739888	0.983229	0.97919
DO224602	0.978478	0.914653	0.982162	0.977779
DO224606	0.93243	0.942923	0.946337	0.926051
DO224609	0.971744	0.950146	0.972554	0.968516
DO224614	0.975173	0.955248	0.982323	0.972526
DO224618	0.999239	0.99645	0.99914	0.998936
DO224625	0.958527	0.882754	0.966126	0.956788
DO224634	0.974566	0.904055	0.979671	0.974355
DO224640	0.967033	0.963548	0.978942	0.95917
DO224643	0.970131	0.860214	0.972209	0.958891
DO224647	0.984089	0.959919	0.986317	0.97771
DO224650	0.987575	0.973506	0.992048	0.986997
DO224654	0.975428	0.915777	0.983752	0.974396
DO224658	0.966075	0.849054	0.968911	0.962049
DO224662	0.965671	0.782622	0.971812	0.96193
DO224667	0.98498	0.87172	0.990936	0.984735
DO224670	0.957739	0.814599	0.970365	0.960372
DO224676	0.942597	0.859045	0.966352	0.935737
DO224680	0.985763	0.974943	0.991569	0.984876
DO224684	0.993922	0.968051	0.995454	0.993344
DO224687	0.979161	0.838799	0.981298	0.975083
DO224693	0.973181	0.904946	0.977168	0.973072
DO224697	0.962059	0.791653	0.969298	0.959535
DO224700	0.982661	0.943921	0.988295	0.982893
DO224704	0.976563	0.919705	0.982032	0.974124
DO224709	0.974095	0.926436	0.983808	0.973258
DO224713	0.977207	0.892566	0.979357	0.976606
DO224717	0.966916	0.887418	0.9763	0.965972
DO224722	0.940773	0.92644	0.947035	0.936125
DO224728	0.939495	0.875355	0.940383	0.938544
DO224730	0.973645	0.88628	0.973149	0.972255
DO224732	0.999115	0.998834	0.999263	0.999268
DO224737	0.985006	0.968145	0.986796	0.985354
DO224741	0.972578	0.889599	0.975233	0.975407
DO224746	0.992201	0.912156	0.992578	0.991201
DO224751	0.970143	0.905727	0.975062	0.970114
DO224755	0.985519	0.946113	0.989068	0.984754
DO224763	0.966485	0.890657	0.979198	0.961307
DO224765	0.981213	0.9265	0.991165	0.979612
DO224768	0.987101	0.997072	0.997323	0.987489
DO224781	0.959962	0.920368	0.969249	0.959236
DO224788	0.970554	0.888261	0.975659	0.970505
DO224793	0.975054	0.888255	0.978535	0.973355
DO224798	0.987898	0.969913	0.99035	0.987286
DO224802	0.915113	0.81337	0.955617	0.908802
DO224805	0.966088	0.949296	0.972138	0.960855
DO224807	0.990225	0.969249	0.993122	0.983205
DO224811	0.975367	0.890099	0.975712	0.971919
DO224815	0.970992	0.951562	0.981177	0.970421
DO224818	0.933322	0.903931	0.950822	0.930095
DO224824	0.933727	0.887733	0.934348	0.932449
DO224828	0.994132	0.982907	0.993861	0.993612
DO224833	0.993161	0.95724	0.993223	0.992269
DO224835	0.975652	0.934622	0.975162	0.975322
DO224839	0.979493	0.94706	0.986471	0.975675
DO224841	0.973483	0.966625	0.969499	0.964788
DO224844	0.978294	0.926932	0.97673	0.97374
DO224847	0.997519	0.996162	0.995842	0.995908
DO224851	0.95966	0.897968	0.971308	0.955732
DO224852	0.982904	0.970151	0.986035	0.981416
DO224855	0.981171	0.905656	0.983433	0.976385
DO224860	0.975081	0.893614	0.975516	0.973259
DO224865	0.918204	0.919745	0.942872	0.903708
DO224869	0.989052	0.960328	0.991755	0.988212
DO224874	0.963476	0.898283	0.968264	0.956248
DO224876	0.990698	0.950523	0.990991	0.99031
DO224879	0.966262	0.919408	0.974703	0.964712
DO224882	0.887805	0.846172	0.890895	0.888045
DO224885	0.984412	0.957361	0.991334	0.9834
DO224887	0.975887	0.952318	0.980312	0.9711
DO224892	0.998229	0.996349	0.998294	0.997906
DO224895	0.978192	0.975223	0.984908	0.975889
DO224897	0.955394	0.899469	0.957628	0.953948
DO224900	0.962424	0.83897	0.972329	0.961019
DO224904	0.959949	0.891414	0.977846	0.960888
DO224905	0.992586	0.985254	0.992209	0.991262
DO224910	0.971045	0.922951	0.97267	0.970661
DO224911	0.985131	0.965172	0.989218	0.980149
DO224914	0.97008	0.901186	0.971742	0.964627
DO224917	0.930787	0.823595	0.947475	0.928152
DO224920	0.996772	0.991232	0.997104	0.997087
DO224925	0.987301	0.95326	0.988544	0.984259
DO224928	0.977488	0.966649	0.981367	0.974582
DO224930	0.986865	0.953743	0.987354	0.9869
DO224934	0.994355	0.980534	0.99501	0.993382
DO224938	0.976977	0.851573	0.981378	0.97535
DO224942	0.983357	0.937842	0.984954	0.981514
DO224944	0.985969	0.958775	0.986931	0.98573
DO224948	0.98775	0.953304	0.98888	0.987966
DO224950	0.9555	0.879818	0.961918	0.948703
DO224955	0.991181	0.930205	0.99268	0.988165
DO224957	0.98854	0.92587	0.992365	0.98752
DO224959	0.996483	0.97745	0.996663	0.99596
DO224961	0.933521	0.869264	0.96452	0.930312
DO224963	0.964771	0.885269	0.96688	0.963642
DO224965	0.984458	0.967258	0.986326	0.981241
DO224967	0.975583	0.967195	0.976313	0.974938
DO224968	0.996406	0.994988	0.995569	0.994974
DO224971	0.975212	0.852453	0.976405	0.970268
DO224973	0.985421	0.932712	0.987606	0.983435
DO224975	0.973949	0.951215	0.978712	0.972825
DO224977	0.987919	0.984459	0.988954	0.98461
DO224978	0.894777	0.845961	0.913294	0.892605
DO224980	0.986641	0.97796	0.989651	0.981499
DO224982	0.963448	0.904839	0.973392	0.955338
DO224985	0.996567	0.991474	0.995939	0.995169
DO224987	0.975798	0.873271	0.978626	0.974647
DO224989	0.976339	0.962099	0.983918	0.972286
DO224990	0.973749	0.919362	0.975655	0.958022
DO224992	0.942243	0.891371	0.944669	0.939917
DO224995	0.997215	0.992811	0.997092	0.996591
DO224996	0.957871	0.936108	0.965445	0.955578
DO224999	0.97059	0.908279	0.977009	0.969761
DO225001	0.998025	0.989211	0.998214	0.998149
DO225002	0.971861	0.863734	0.97832	0.971458
DO225004	0.985653	0.891219	0.99268	0.985146
DO225005	0.970537	0.932082	0.982643	0.971213
DO225007	0.992341	0.979711	0.99211	0.990904
DO225009	0.966216	0.870494	0.977032	0.960064
DO225012	0.978668	0.874744	0.982426	0.975781
DO225013	0.974684	0.891112	0.983096	0.97478
DO225015	0.981095	0.901955	0.981785	0.979318
DO225017	0.980223	0.936545	0.982398	0.97874
DO225019	0.996835	0.993817	0.997078	0.997195
DO225022	0.988646	0.962265	0.992853	0.975231
DO225023	0.977398	0.957608	0.984175	0.975122
DO225025	0.966263	0.958622	0.964831	0.96476
DO225028	0.973812	0.957976	0.977897	0.974598
DO225030	0.967351	0.922577	0.980834	0.965243
DO225032	0.995922	0.99392	0.997445	0.992612
DO225034	0.981647	0.952541	0.976719	0.966275
DO225035	0.979278	0.961289	0.982157	0.979007
DO225037	0.997631	0.99438	0.997282	0.996845
DO225039	0.963276	0.902371	0.962759	0.962804
DO225042	0.968387	0.874667	0.970985	0.96716
DO225044	0.997295	0.994351	0.996362	0.99618
DO225046	0.999289	0.999036	0.998668	0.998401
DO225048	0.975065	0.912421	0.982853	0.970663
DO225049	0.978942	0.981989	0.986745	0.977798
DO225051	0.969687	0.899494	0.969726	0.967752
DO225054	0.953079	0.91589	0.956858	0.951963
DO225056	0.984962	0.948609	0.989872	0.974828
DO225058	0.979945	0.949432	0.97994	0.977383
DO225059	0.9884	0.948133	0.992777	0.966842
DO225061	0.985887	0.963096	0.989569	0.969539
DO225063	0.960623	0.929903	0.966011	0.960997
DO225065	0.992	0.896496	0.991443	0.991001
DO225067	0.951203	0.875514	0.968981	0.945776
DO225070	0.941347	0.837827	0.959907	0.937831
DO225072	0.975636	0.703053	0.980572	0.974594
DO225074	0.931433	0.871646	0.940193	0.925984
DO225076	0.955922	0.866376	0.961289	0.955415
DO225077	0.959592	0.848853	0.961185	0.955441
DO225078	0.973461	0.919468	0.974612	0.971307
DO225079	0.980498	0.901625	0.98354	0.977451
DO225080	0.978067	0.927632	0.97962	0.978406
DO225081	0.96793	0.863109	0.974084	0.963023
DO225082	0.963929	0.9352	0.968041	0.957809
DO225083	0.95071	0.717679	0.957467	0.950998
DO225084	0.998628	0.99784	0.998328	0.997948
DO225085	0.943647	0.910809	0.951282	0.942335
DO225086	0.944456	0.959106	0.969858	0.917739
DO225087	0.962044	0.885528	0.96484	0.959769
DO225088	0.975197	0.966912	0.981592	0.964073
DO225089	0.984211	0.929642	0.986477	0.981706
DO225090	0.982609	0.942159	0.989729	0.977702
DO225091	0.989136	0.966961	0.989556	0.986367
DO225092	0.975322	0.923066	0.978853	0.97393
DO225093	0.96283	0.950533	0.968243	0.95691
DO225094	0.997106	0.98784	0.997149	0.997147
DO225095	0.982216	0.915295	0.98361	0.979909
DO225096	0.990482	0.968577	0.991856	0.989497
DO225097	0.977054	0.945945	0.979484	0.975633
DO225098	0.966606	0.929893	0.979581	0.951647
DO225099	0.943177	0.871816	0.949219	0.93024
DO225100	0.892885	0.874298	0.907572	0.878449
DO225101	0.964001	0.820967	0.980514	0.950457
DO225102	0.948009	0.84318	0.956429	0.941072
DO225103	0.965832	0.926809	0.973685	0.964548
DO225104	0.835733	0.727243	0.869619	0.830606
DO225105	0.969737	0.933852	0.982405	0.969128
DO225106	0.976056	0.909819	0.984087	0.975444
DO225107	0.977476	0.960115	0.983445	0.974982
DO225108	0.981298	0.951948	0.98375	0.98289
DO225109	0.980004	0.970316	0.983608	0.97808
DO225110	0.968928	0.955634	0.970108	0.967454
DO225111	0.984651	0.954901	0.984447	0.983266
DO225112	0.969453	0.934047	0.973597	0.966493
DO225113	0.974028	0.95851	0.979323	0.970048
DO225114	0.994504	0.986119	0.993894	0.993411
DO225115	0.976088	0.908012	0.976678	0.97507
DO225116	0.999617	0.999452	0.999687	0.999671
DO225117	0.998809	0.990489	0.9992	0.998946
DO225118	0.983729	0.960592	0.987752	0.98383
DO225119	0.986008	0.966475	0.98711	0.985239
DO225120	0.98368	0.95087	0.987889	0.98032
DO225121	0.992698	0.965132	0.994217	0.99272
DO225122	0.986051	0.96102	0.986627	0.984292
DO225123	0.980919	0.928629	0.983489	0.979159
DO225124	0.976616	0.920943	0.978478	0.974622
DO225125	0.995211	0.989111	0.996094	0.994777
DO225126	0.974177	0.927176	0.975475	0.973554
DO225127	0.981721	0.966269	0.985111	0.979557
DO225128	0.977084	0.959135	0.979028	0.971694
DO225129	0.973726	0.91224	0.974462	0.972953
DO225130	0.935101	0.97062	0.988523	0.892789
DO225131	0.971636	0.915732	0.976429	0.966177
DO225132	0.972646	0.850031	0.981049	0.971447
DO225133	0.996092	0.992511	0.996788	0.995935
DO225134	0.990749	0.973958	0.99041	0.989359
DO225135	0.958889	0.918262	0.963814	0.947658
DO225136	0.997276	0.996051	0.997513	0.99739
DO225137	0.972571	0.920082	0.97983	0.972539
DO225138	0.975023	0.937049	0.975148	0.969479
DO225139	0.98589	0.960147	0.98625	0.985985
DO225140	0.99763	0.996796	0.9974	0.997165
DO225141	0.971559	0.968089	0.977121	0.967913
DO225142	0.965946	0.963913	0.97336	0.948131
DO225143	0.970632	0.905789	0.973123	0.966262
DO225144	0.974243	0.951497	0.974292	0.973093
DO225145	0.95403	0.881506	0.963087	0.953521
DO225146	0.984855	0.93229	0.985835	0.985062
DO225147	0.974891	0.940902	0.976954	0.973161
DO225148	0.954418	0.957573	0.962611	0.940203
DO225149	0.94611	0.798138	0.953779	0.911226
DO225150	0.980642	0.943534	0.986987	0.979897
DO225151	0.987241	0.964027	0.992003	0.971038
DO225152	0.978981	0.931809	0.980587	0.979251
DO225153	0.981626	0.933382	0.981644	0.979782
DO225154	0.988829	0.965971	0.990897	0.988329
DO225155	0.964035	0.867916	0.964315	0.957796
DO225156	0.989239	0.951156	0.988582	0.987404
DO225157	0.977319	0.924197	0.978186	0.974874
DO225158	0.977212	0.94255	0.980471	0.975631
DO225159	0.996809	0.987303	0.997309	0.997271
DO225160	0.996753	0.990286	0.996029	0.995426
DO225161	0.976721	0.921991	0.978934	0.975912
DO225162	0.96556	0.953312	0.973151	0.963987
DO225163	0.988752	0.947182	0.990336	0.988181
DO225164	0.973235	0.883679	0.976544	0.971874
DO225165	0.97076	0.896921	0.972255	0.967394
DO225166	0.975397	0.948988	0.97612	0.97252
DO225167	0.969898	0.868045	0.979555	0.969413
DO225168	0.991075	0.983536	0.991393	0.980356
DO225169	0.984752	0.900877	0.987764	0.983515
DO225170	0.982186	0.944616	0.991125	0.980454
DO225171	0.965377	0.865199	0.973325	0.958619
DO225172	0.952834	0.845447	0.957843	0.950468
DO225173	0.979795	0.956369	0.981291	0.978898
DO225174	0.987217	0.960867	0.987138	0.983887
DO225175	0.983246	0.959073	0.990595	0.982948
DO225176	0.934163	0.807077	0.943491	0.927333
DO225177	0.975015	0.938107	0.976507	0.972654
DO225178	0.938631	0.821626	0.94525	0.926198
DO225179	0.958016	0.928517	0.965493	0.953645
DO225180	0.888388	0.870056	0.924038	0.888636
DO225181	0.985367	0.925761	0.985543	0.983671
DO225182	0.991243	0.955352	0.993081	0.987029
DO225183	0.952564	0.873658	0.958176	0.946992
DO225184	0.947845	0.913116	0.952209	0.94762
DO225185	0.998397	0.988821	0.9978	0.997468
DO225186	0.990428	0.979657	0.993573	0.988706
DO225187	0.973542	0.890416	0.972828	0.971453
DO225188	0.994847	0.988383	0.995974	0.995189
DO225189	0.980789	0.975086	0.982918	0.979536
DO225190	0.979938	0.951577	0.983023	0.976778
DO225191	0.991079	0.982543	0.993281	0.989244
DO225192	0.991398	0.88533	0.991774	0.987486
DO225193	0.762613	0.945759	0.876701	0.704782
DO225194	0.983662	0.921644	0.984865	0.982669
DO225195	0.997617	0.993045	0.997247	0.99706
DO225196	0.987919	0.96872	0.991209	0.98688
DO225197	0.974881	0.943416	0.975416	0.966493
DO225198	0.982257	0.942113	0.9831	0.981966
DO225199	0.996312	0.99069	0.995707	0.995394
DO225200	0.981344	0.948447	0.981437	0.980348
DO225201	0.938888	0.795578	0.950901	0.931834
DO225202	0.965943	0.840359	0.96585	0.961153
DO225203	0.971158	0.9278	0.974114	0.96976
DO225204	0.997069	0.992618	0.997264	0.996469
DO225205	0.956575	0.932512	0.962824	0.954853
DO225206	0.969933	0.894179	0.971367	0.968477
DO225207	0.973576	0.945454	0.974289	0.972941
DO225208	0.989504	0.927046	0.990983	0.981496
DO225209	0.99946	0.996614	0.99902	0.998668
DO225210	0.981088	0.956378	0.984629	0.981257
DO225211	0.968728	0.931518	0.969181	0.966068
DO225212	0.97161	0.87021	0.973843	0.956439
DO225213	0.969261	0.901891	0.975459	0.966718
DO225214	0.985024	0.966331	0.98734	0.984742
DO225215	0.998832	0.998283	0.998395	0.998044
DO225216	0.947302	0.903226	0.952415	0.945066
DO225217	0.98022	0.93184	0.982755	0.980171
DO225218	0.987505	0.971027	0.987445	0.985944
DO225219	0.992868	0.985215	0.992429	0.992383
DO225220	0.997976	0.994496	0.997461	0.997276
DO225221	0.978792	0.921884	0.981189	0.977959
DO225222	0.976554	0.920664	0.975509	0.972979
DO225223	0.973241	0.91785	0.972613	0.967634
DO225224	0.980481	0.947205	0.988957	0.979789
DO225225	0.997836	0.992655	0.997526	0.997059
DO225226	0.978705	0.945577	0.983134	0.97077
DO225227	0.943804	0.874247	0.948957	0.94041
DO225228	0.965033	0.908318	0.974562	0.953877
DO225229	0.984474	0.949582	0.984306	0.983439
DO225230	0.991825	0.981135	0.992233	0.992096
DO225231	0.973094	0.896716	0.976293	0.964898
DO225232	0.972214	0.87392	0.973789	0.967859
DO225233	0.996934	0.995143	0.997497	0.99751
DO225234	0.953915	0.885734	0.967889	0.951297
DO225235	0.969768	0.913401	0.97158	0.965333
DO225236	0.965287	0.895414	0.969318	0.959381
DO225237	0.985179	0.980489	0.988166	0.984728
DO225238	0.939762	0.906948	0.962976	0.921949
DO225239	0.981813	0.945566	0.98841	0.978994
DO225240	0.952528	0.901	0.965492	0.912052
DO225241	0.969063	0.925862	0.97534	0.966368
DO225242	0.979474	0.937759	0.985178	0.977175
DO225243	0.970967	0.924289	0.981997	0.969484
DO225244	0.971621	0.964195	0.976909	0.970483
DO225245	0.998711	0.994694	0.998828	0.998438
DO225246	0.984141	0.945497	0.985544	0.980666
DO225247	0.973458	0.947024	0.977864	0.973345
DO225248	0.979026	0.955967	0.980918	0.979102
DO225249	0.980793	0.954218	0.984425	0.974139
DO225250	0.943101	0.890024	0.958586	0.939908
DO225251	0.997236	0.993261	0.997249	0.997159
DO225252	0.987027	0.938884	0.987562	0.986412
DO225253	0.966567	0.907095	0.977114	0.964729
DO225254	0.951447	0.920657	0.95176	0.948469
DO225255	0.969775	0.789462	0.978	0.967119
DO225256	0.958784	0.920047	0.970423	0.955098
DO225257	0.94346	0.898099	0.9451	0.93204
DO225258	0.994702	0.98122	0.995359	0.9953
DO225259	0.979029	0.945255	0.978366	0.976366
DO225260	0.969544	0.948506	0.97377	0.967067
DO225261	0.983468	0.975439	0.983209	0.977275
DO225262	0.973802	0.920513	0.97551	0.973878
DO225263	0.978572	0.965383	0.9835	0.977149
DO225264	0.998755	0.997373	0.998923	0.998642
DO225265	0.967707	0.898335	0.97028	0.967517
DO225266	0.971579	0.946757	0.972674	0.969872
DO225267	0.983561	0.947596	0.984591	0.982171
DO225268	0.97978	0.91744	0.980899	0.976622
DO225269	0.972357	0.933843	0.972191	0.972466
DO225270	0.981972	0.903032	0.984466	0.968631
DO225271	0.981597	0.917903	0.982959	0.977973
DO225272	0.973212	0.914271	0.97279	0.967631
DO225273	0.96612	0.949928	0.968782	0.960176
DO225274	0.990862	0.989661	0.995357	0.98893
DO225275	0.966934	0.92522	0.968315	0.96736
DO225276	0.973451	0.971445	0.979199	0.973041
DO225277	0.957636	0.892525	0.967123	0.954827
DO225278	0.995942	0.956787	0.99609	0.994613
DO225279	0.954913	0.921432	0.956422	0.951434
DO225280	0.97933	0.908487	0.986598	0.980418
DO225281	0.963041	0.908848	0.967	0.962557
DO225282	0.982121	0.96889	0.986993	0.978547
DO225283	0.998274	0.9922	0.997159	0.996771
DO225284	0.976532	0.928901	0.978174	0.976557
DO225285	0.981942	0.942183	0.981944	0.981402
DO225286	0.976744	0.904282	0.980517	0.975832
DO225287	0.987921	0.966027	0.98969	0.987433
DO225288	0.988267	0.970615	0.991781	0.975349
DO225289	0.968134	0.93978	0.970841	0.966845
DO225290	0.945346	0.870915	0.94722	0.942852
DO225291	0.963466	0.907757	0.965398	0.961698
DO225292	0.962136	0.87177	0.966111	0.958832
DO225293	0.972141	0.873825	0.975291	0.972458
DO225294	0.98782	0.960812	0.987483	0.985288
DO225295	0.999008	0.998557	0.999168	0.999152
DO225296	0.951877	0.837666	0.963902	0.949089
DO225297	0.986492	0.966286	0.986221	0.985687
DO225298	0.954738	0.899134	0.952698	0.952105
DO225299	0.977429	0.94461	0.989556	0.967048
DO225300	0.999292	0.99637	0.999065	0.999077
DO225301	0.962104	0.903239	0.961074	0.946794
DO225302	0.974816	0.931473	0.98278	0.971301
DO225303	0.99433	0.993909	0.992779	0.992026
DO225304	0.968578	0.933855	0.974866	0.962985
DO225305	0.978591	0.930035	0.980123	0.97735
DO225306	0.992481	0.956321	0.99225	0.991621
DO225307	0.998768	0.996113	0.998972	0.998778
DO225308	0.976487	0.951187	0.979979	0.971526
DO225309	0.993502	0.992505	0.994603	0.993912
DO225310	0.981661	0.952802	0.981176	0.980002
DO225311	0.968407	0.902472	0.971793	0.963199
DO225312	0.992755	0.988287	0.99036	0.990145
DO225313	0.973205	0.857485	0.971352	0.960966
DO225314	0.962454	0.939067	0.969657	0.964212
DO225315	0.967335	0.911244	0.97024	0.962071
DO225316	0.953124	0.917174	0.957482	0.945324
DO225317	0.972619	0.929634	0.972384	0.970658
DO225318	0.949327	0.906135	0.972454	0.943637
DO225319	0.996794	0.990553	0.99606	0.995538
DO225320	0.985319	0.929237	0.986429	0.984047
DO225321	0.974287	0.924505	0.975102	0.971521
DO225322	0.974576	0.917123	0.980618	0.973074
DO225323	0.998856	0.996174	0.998613	0.998378
DO225324	0.970619	0.960747	0.974506	0.96608
DO225325	0.95742	0.91411	0.978243	0.95506
DO225326	0.989234	0.983078	0.991797	0.984596
DO225327	0.93238	0.803472	0.936935	0.925987
DO225328	0.987335	0.963706	0.990008	0.987525
DO225329	0.971045	0.948492	0.972657	0.969219
DO225330	0.958823	0.929732	0.970216	0.955318
DO225331	0.976371	0.892611	0.980619	0.976423
DO225332	0.960904	0.817482	0.969876	0.958105
DO225333	0.981071	0.945648	0.982044	0.980434
DO225334	0.997341	0.996892	0.996586	0.996356
DO225335	0.974154	0.897098	0.982097	0.973025
DO225336	0.950332	0.956519	0.974285	0.950261
DO225337	0.956088	0.992511	0.990548	0.894473
DO225338	0.996862	0.995451	0.997229	0.995209
DO225339	0.955952	0.81434	0.965268	0.953431
DO225340	0.952755	0.810065	0.967764	0.947977
DO225341	0.830836	0.70883	0.851718	0.828329
DO225342	0.9935	0.989149	0.994178	0.993225
DO225343	0.99179	0.945238	0.992699	0.991286
DO225344	0.953848	0.801473	0.955948	0.952299
DO225345	0.95726	0.898942	0.976397	0.956514
DO225346	0.833246	0.98947	0.982491	0.860413
DO225347	0.988929	0.946682	0.993231	0.989456
DO225348	0.960676	0.687631	0.961308	0.958285
DO225349	0.937427	0.989591	0.986677	0.935194
DO225350	0.959214	0.893959	0.972367	0.960921
DO225351	0.948137	0.860992	0.956256	0.947838
DO225352	0.989168	0.916551	0.99102	0.98686
DO225353	0.935599	0.984981	0.984877	0.944816
DO225354	0.998783	0.997624	0.998231	0.99765
DO225355	0.973331	0.87146	0.977791	0.96383
DO225356	0.964422	0.929119	0.965203	0.964697
DO225357	0.932412	0.915254	0.971772	0.928684
DO225358	0.9686	0.929014	0.971655	0.968534
DO225359	0.843686	0.787566	0.851399	0.844885
DO225360	0.945923	0.921453	0.971849	0.936621
DO225361	0.989023	0.926467	0.990092	0.988633
DO225362	0.975792	0.972557	0.985358	0.963987
DO225363	0.971748	0.851039	0.979879	0.968742
DO225364	0.954634	0.927704	0.979601	0.948029
DO225365	0.997568	0.994282	0.997691	0.997048
DO225366	0.998356	0.998585	0.998487	0.99821
DO225367	0.996362	0.995375	0.995127	0.994692
DO225368	0.963148	0.8659	0.979467	0.95717
DO225369	0.982224	0.977781	0.988217	0.97799
DO225370	0.911584	0.863435	0.929948	0.903138
DO225371	0.99319	0.988642	0.993909	0.992096
DO225372	0.999486	0.999258	0.998978	0.998682
DO225373	0.950145	0.866904	0.964872	0.928131
DO225374	0.972822	0.951877	0.978558	0.963031
DO225375	0.990517	0.9686	0.991387	0.982424
DO225376	0.896566	0.872303	0.92507	0.881467
DO225377	0.992593	0.972619	0.993374	0.990174
DO225378	0.962702	0.884514	0.963073	0.961792
DO225379	0.985139	0.95475	0.985672	0.983589
DO225380	0.95933	0.938629	0.961034	0.956197
DO225381	0.978775	0.935922	0.979385	0.977635
DO225382	0.949026	0.949879	0.966898	0.941598
DO225383	0.951417	0.899587	0.958723	0.947505
DO225384	0.952617	0.863216	0.96309	0.9502
DO225385	0.927524	0.876592	0.952192	0.923706
DO225386	0.969859	0.89902	0.975315	0.967337
DO225387	0.966279	0.892801	0.967066	0.960929
DO225388	0.922428	0.960755	0.96309	0.892175
DO225389	0.989653	0.980577	0.991302	0.98984
DO225390	0.968475	0.921753	0.982613	0.967516
DO225391	0.997528	0.99754	0.997163	0.996875
DO225392	0.999382	0.998382	0.999474	0.999466
DO225393	0.982408	0.967569	0.987495	0.974726
DO225394	0.965066	0.954285	0.97437	0.956109
DO225395	0.998155	0.98798	0.993657	0.987138
DO225396	0.986716	0.97378	0.987122	0.980967
DO225397	0.965071	0.923169	0.973559	0.94767
DO225398	0.973938	0.886905	0.977505	0.971922
