# Supplementary material for: De novo mutational signature discovery in tumor genomes using SparseSignatures
Source: PLoS Comput Biol. 2021 Jun 28;17(6):e1009119. doi: 10.1371/journal.pcbi.1009119 (PMC8270462; doi:10.1371/journal.pcbi.1009119)
Supplement: S27 Table — (XLSX) [file pcbi.1009119.s047.xlsx]

## Sheet: SupplementaryTable27
	A[C>A]A	A[C>A]C	A[C>A]G	A[C>A]T	A[C>G]A	A[C>G]C	A[C>G]G	A[C>G]T	A[C>T]A	A[C>T]C	A[C>T]G	A[C>T]T	A[T>A]A	A[T>A]C	A[T>A]G	A[T>A]T	A[T>C]A	A[T>C]C	A[T>C]G	A[T>C]T	A[T>G]A	A[T>G]C	A[T>G]G	A[T>G]T	C[C>A]A	C[C>A]C	C[C>A]G	C[C>A]T	C[C>G]A	C[C>G]C	C[C>G]G	C[C>G]T	C[C>T]A	C[C>T]C	C[C>T]G	C[C>T]T	C[T>A]A	C[T>A]C	C[T>A]G	C[T>A]T	C[T>C]A	C[T>C]C	C[T>C]G	C[T>C]T	C[T>G]A	C[T>G]C	C[T>G]G	C[T>G]T	G[C>A]A
SIA1 (COSMIC S1 - 0,99)	0.469018	1.16362	0.359551	0.0139863	0.587028	0.167495	0.683146	0.392642	2.2723	0.0693412	86.1405	1.61898	0.0768663	0.816893	0.127194	2.91012	1.68851e-13	0.61509	0.0405396	1.41872e-09	1.46859e-56	0.142181	5.7498e-22	0.0145877	2.13089	3.22305	1.28798	4.7806	2.55858e-10	0.147625	0.0244719	0.142596	8.64688e-10	0.0421124	51.7877	7.1838e-06	9.96193e-44	0.426046	2.25526e-22	1.22134e-23	0.35863	1.43032	0.428565	1.67328	1.67194e-07	0.175524	0.711018	1.09164e-05	1.4102
SIA2 (COSMIC S2 - 1,00)	4.55276e-16	0.239757	3.02207e-74	0.116665	3.02231e-28	0.0164301	2.27945e-11	0.246292	2.23959	0.96575	8.36338e-12	1.21538	0.111143	3.00603e-20	1.06791e-27	1.0722e-29	0.0210951	0.11636	2.70128e-37	0.0017128	0.0550897	4.77935e-83	0.206154	0.0718471	2.02657e-14	0.0374217	2.89006e-150	2.37253e-33	5.90696e-30	0.283467	1.78912e-68	6.47534e-43	5.35827	1.64544	1.25992	3.91223	2.36974e-27	0.199157	3.85779e-35	0.269264	0.194284	0.168266	1.66411e-15	0.294287	0.0598521	1.15271e-14	0.14548	3.69074e-17	1.23804e-53
SIA3 (COSMIC S3 - 0,65)	9.25285	8.12889	1.57633	10.3729	17.2349	8.64629	4.33844	17.3625	8.35311	2.34211	0.0287602	9.95947	2.10557	2.3973e-52	3.31671	2.28944	5.42213	5.51507	4.30304	8.52815	4.4092	1.48647	7.78883	4.96015	11.4221	12.3604	1.74821	11.0104	12.1233	9.57314	3.21345	16.6369	2.16097	1.69953e-39	0.47912	7.161	6.74379	7.46964	8.33889	13.1553	4.96468	9.44475	3.63577	8.88866	3.95512	3.67044	8.51893	5.66687	2.39891
SIA4 (COSMIC S5 - 0,70)	15.8739	13.4672	2.80699	8.30228	5.61788	5.02492	1.90294e-30	5.48823	24.4135	17.8385	42.6389	15.6919	9.55059	12.3028	11.3978	10.9586	27.9412	8.20092	17.5465	28.828	3.93601	2.86303	2.87611	4.81049	7.25417	3.48795	1.30827	4.87226e-15	3.65328	4.67408	1.80157	5.98168	24.7526	25.3771	26.553	26.2416	2.87839	4.46696	4.9123	3.19874	7.02935	4.13787	7.23597	6.52216	2.08658	3.29232	2.46172	3.06913	12.3188
SIA5 (COSMIC S8 - 0,90)	8.416	12.531	0.957216	10.6904	7.1501e-23	1.37155e-16	4.96166e-05	0.000190558	0.847376	7.61819e-11	2.38702e-05	3.43109	6.60309	7.19506	7.27997	9.90848	0.804619	0.405104	0.226533	1.14233	0.0165406	1.10521e-61	0.523543	1.44124e-17	7.87261	10.7721	0.545929	11.142	0.454102	1.49599	1.57364e-43	9.72826e-08	9.907e-45	4.47868e-17	1.23896e-10	2.91178	5.03991	9.48746	7.34848	10.3462	1.95137e-05	1.99828	6.86149e-08	1.25759	8.91114e-23	0.160455	0.41168	0.00531638	1.3849e-06
SIA6 (COSMIC S13 - 0,95)	0.207492	0.0829381	1.39662e-17	0.12352	1.78241	0.522879	0.0585648	1.75178	0.67534	5.4738e-28	7.26046e-07	1.80493e-39	0.228692	0.229861	0.160292	0.00150686	0.621569	0.148765	0.234032	0.510606	0.102916	0.0515427	6.96164e-47	0.119263	0.73241	0.0654221	0.0443709	0.0405929	2.25547	0.288377	0.100521	2.80775	2.28523	2.83095e-13	4.38516e-13	0.148377	0.158116	1.97947e-05	0.152099	3.72355e-68	2.48247e-26	4.09984e-17	4.76889e-22	1.07993e-09	1.87981e-15	0.0738997	3.72804e-15	0.209556	2.82604e-53
SIA7 (COSMIC S17b - 0,99)	6.92807e-90	1.97191e-79	2.62161e-295	2.57624e-138	1.415e-127	2.61718e-112	0.0283911	0.231086	3.66893e-72	4.48869e-96	1e-125	1.59856e-86	2.06063e-197	5.26099e-116	4.42732e-188	3.37258e-109	7.7061e-171	8.83741e-158	3.17431e-185	4.51658e-20	4.38089e-76	0.51502	2.6599e-12	7.80988	6.24222e-124	1.69349e-222	6.16979e-242	6.86054e-178	7.71278e-63	4.14665e-246	1,19609314571922e-312	7.14489e-128	0.236294	2.87628e-68	7.36909e-103	5.89548e-156	1.0761e-30	0.652211	9.87314e-25	2.63703	0.168415	1.41284	0.915774	10.8434	0.612125	4.75864	2.18517	58.7285	3.78943e-91
SIA8 (COSMIC S18 - 0,97)	16.9287	5.98399	0.838828	7.58049	0.00325304	1.25688	0.251614	0.165385	1.82041e-32	1.28072e-33	3.64917e-26	1.70016e-14	5.39202e-21	1.30548e-70	1.01521e-83	2.83236	4.84903e-31	0.180532	1.58004e-67	2.98223e-62	0.153903	3.17824e-13	2.76385e-22	1.22536e-43	17.8656	3.40135	1.75233	7.78883	0.433583	5.33593e-78	7.27217e-08	0.407255	3.8743	0.818069	9.15258e-14	2.64531	5.68686e-96	7.20793e-18	1.72812e-56	2.88888e-55	0.216267	0.0143413	6.6624e-27	2.05506e-31	1.30649e-94	4.01118e-64	2.71394e-30	0.0741839	27.1289
SIA9 (COSMIC S26 - 0,96)	2.20223e-95	8.9963e-48	5.23761e-145	3.40087e-11	1.43836e-05	0.114387	0.00223446	0.441479	0.0199039	0.230241	9.90627e-15	0.5194	1.8852	1.78392	1.93168e-31	5.58411	18.1105	6.06216	17.385	8.98613	0.12167	0.537256	0.488123	0.550949	0.479209	0.544722	0.85371	3.37522	9.40209e-43	8.3933e-115	1.12793e-40	2.10392e-214	9.17121e-95	3.1572e-42	9.89231e-13	6.64783e-41	0.101542	0.278261	0.257108	0.00245118	11.4442	4.88995	15.8982	8.2192	0.423455	1.69253	1.8128	5.11361e-23	1.18052e-85
SIA10 (COSMIC S34 - 0,77)	1.04001e-51	1.73617e-41	1.18142e-87	1.88443e-103	1.32223	1.56936	5.27096e-57	2.08468	4.1136e-17	2.30021e-27	6.17603e-11	1.6099e-46	6.46165	4.50107e-29	0.447418	15.6942	3.38606	8.76502e-35	3.56402e-89	7.3634e-09	6.15002	1.75124	1.38388e-47	4.25318	2.99893e-14	1.28732e-84	0.528341	2.16366	8.89445e-63	3.4998e-76	0.566316	2.35702e-43	2.20247e-51	7.69102e-100	1.02523e-50	7.69266e-95	0.298854	1.07093e-38	3.71297e-08	0.256066	6.13008e-07	9.19594e-94	4.42551e-84	0.634998	1.50159	9.88709e-47	8.11802e-08	2.16291e-49	3.13643e-68
SIA11 (COSMIC S39 - 0,02)	2,96439387504748e-323	2,47032822920623e-323	0.902288	2,47032822920623e-323	2,47032822920623e-323	1,97626258336499e-323	11.1227	2,47032822920623e-323	2.45777e-287	2,96439387504748e-323	2,96439387504748e-323	3,45351886443031e-321	2,47032822920623e-323	2,47032822920623e-323	2,96439387504748e-323	3,45845952088873e-323	2,96439387504748e-323	2,96439387504748e-323	4,90557779755774e-320	2,96439387504748e-323	1,97626258336499e-323	3,45845952088873e-323	2,96439387504748e-323	3,45845952088873e-323	2,47032822920623e-323	2,96439387504748e-323	0.611518	2,47032822920623e-323	4,54265199609213e-318	3,45845952088873e-323	11.0003	2,96439387504748e-323	2,96439387504748e-323	2,47032822920623e-323	2,96439387504748e-323	2,96439387504748e-323	1,97626258336499e-323	4.43837e-304	2,96439387504748e-323	2,96439387504748e-323	2,47032822920623e-323	2,47032822920623e-323	3,45845952088873e-323	2,96439387504748e-323	2,47032822920623e-323	2,96439387504748e-323	2,96439387504748e-323	2,47032822920623e-323	3,95252516672997e-323
SIA12 (COSMIC S44 - 0,87)	4.87851e-134	2.72022e-124	9.17308e-295	0.787644	0.921196	0.344261	5.48187e-62	0.548548	18.8536	8.4308	3.2058e-47	7.46635	0.528221	9.21892e-09	1.20859e-99	4.7279	4.07443e-74	5.83145e-61	0.527594	2.19339e-214	9.3268e-183	9.44829e-197	1.01405e-110	8.71769e-26	1.84214	6.10292	0.773835	15.3263	0.0028267	1.54443e-182	0.0450986	1.66939e-64	6.5155	8.0395	0.0001372	6.02709	2.64584e-116	1.88323e-27	4.71648e-190	1.64919e-33	1.23131	0.0807847	3.98841	1.2512e-25	1.03515e-160	0.0285481	0.00205344	2.89205e-42	2.99211e-164
[truncated: 47 more columns]
