# Supplementary material for: De novo mutational signature discovery in tumor genomes using SparseSignatures
Source: PLoS Comput Biol. 2021 Jun 28;17(6):e1009119. doi: 10.1371/journal.pcbi.1009119 (PMC8270462; doi:10.1371/journal.pcbi.1009119)
Supplement: S28 Table — (XLSX) [file pcbi.1009119.s048.xlsx]

## Sheet: SupplementaryTable28
	A[C>A]A	A[C>A]C	A[C>A]G	A[C>A]T	A[C>G]A	A[C>G]C	A[C>G]G	A[C>G]T	A[C>T]A	A[C>T]C	A[C>T]G	A[C>T]T	A[T>A]A	A[T>A]C	A[T>A]G	A[T>A]T	A[T>C]A	A[T>C]C	A[T>C]G	A[T>C]T	A[T>G]A	A[T>G]C	A[T>G]G	A[T>G]T	C[C>A]A	C[C>A]C	C[C>A]G	C[C>A]T	C[C>G]A	C[C>G]C	C[C>G]G	C[C>G]T	C[C>T]A	C[C>T]C	C[C>T]G	C[C>T]T	C[T>A]A	C[T>A]C	C[T>A]G	C[T>A]T	C[T>C]A	C[T>C]C	C[T>C]G	C[T>C]T	C[T>G]A	C[T>G]C	C[T>G]G	C[T>G]T	G[C>A]A
SIR1 (COSMIC S1 - 0,86)	1.65704	1.47664	0.295266	0.888696	0.605412	0.519515	0.119711	0.59625	2.65534	1.83709	9.64891	1.69803	1.09076	1.32313	1.20373	1.6723	2.91007	0.875387	1.83329	2.90335	0.474203	0.310972	0.263321	0.562122	0.927212	0.651751	0.219833	0.525624	0.332279	0.469549	0.264123	0.574268	2.53659	2.58615	5.88905	2.65791	0.302556	0.524762	0.522193	0.389426	0.768746	0.528219	0.847789	0.824582	0.212965	0.327739	0.281675	0.408152	1.34362
SIR2 (COSMIC S2 - 0,99)	0.00705975	0.010944	0.000816896	0.00484439	0.00188662	0.00293103	0.000649966	0.00432642	0.199189	0.0754885	0.0321176	0.0843189	0.0243139	0.00905893	0.00392349	0.0075054	0.0299057	0.00292112	0.00305743	0.0313827	0.00242542	0.000840879	0.00295983	0.00221643	0.00349627	0.00422263	0.000687177	0.00996505	0.00254811	0.00401976	0.00101005	0.00190006	0.339249	0.119399	0.0753259	0.240561	0.00373481	0.00405733	0.00308834	0.00544464	0.00231701	0.00167783	0.00179979	0.00500079	0.000727744	0.000800722	0.00166821	0.00206178	0.00181321
SIR3 (COSMIC S3 - 0,83)	1.65019	1.53424	0.239408	1.54216	1.62735	0.905676	0.447687	1.6563	1.45782	0.708868	0.361922	1.40969	0.771601	0.594377	0.871722	1.04663	1.5161	0.766303	1.02794	1.69652	0.580121	0.215396	0.754802	0.62128	1.5644	1.51793	0.211616	1.39357	1.15959	0.985671	0.419214	1.58799	0.909005	0.669382	0.256408	1.4686	0.84676	1.09189	1.13023	1.57927	0.720413	1.01875	0.667752	1.06967	0.408962	0.423684	0.802765	0.710378	0.719696
SIR4 (COSMIC S13 - 0,91)	0.00293776	0.00479456	0.000509275	0.00452344	0.100977	0.0216919	0.00131698	0.104693	0.00386282	0.00199369	0.0511085	0.00348344	0.00243346	0.00231775	0.00260961	0.00577067	0.00787859	0.00420278	0.00455364	0.004412	0.00374313	0.000908363	0.00299744	0.00212024	0.0318612	0.00924779	0.00069211	0.0074235	0.114128	0.0182662	0.00268089	0.149088	0.0940702	0.00169387	0.0389118	0.00309954	0.00275718	0.0023322	0.00289939	0.00273296	0.00150112	0.00224884	0.00126928	0.00300186	0.000702125	0.000988326	0.00170582	0.00182043	0.00169462
SIR5 (COSMIC S17b - 0,98)	0.00224631	0.00332721	0.000908644	0.0016315	0.00449991	0.00331427	0.00137571	0.0113862	0.00276055	0.00130124	0.00225204	0.00240948	0.00259393	0.00146654	0.00139859	0.00696915	0.00648381	0.00241957	0.00249544	0.0106469	0.00766637	0.0107274	0.00333177	0.103021	0.0014984	0.00119078	0.000670404	0.00118478	0.00291065	0.00134703	0.000873127	0.00281913	0.00895272	0.0030824	0.00204761	0.00255867	0.00264254	0.00903278	0.00305679	0.032311	0.00623849	0.0190185	0.0167236	0.127986	0.0108938	0.0520192	0.026944	0.589528	0.00276305
SIR6 (COSMIC S18 - 0,92)	1.04926	0.537053	0.0533413	0.561461	0.0154317	0.0793548	0.0101481	0.0158707	0.291864	0.1282	1.07615	0.182333	0.16497	0.122411	0.0833919	0.521664	0.00989134	0.0054201	0.00143474	0.0049489	0.040525	0.00574259	0.00226863	0.0110436	1.09687	0.405154	0.115958	0.79567	0.00722655	0.00358622	0.00737757	0.00551066	0.395737	0.272151	0.655321	0.360284	0.0275526	0.100186	0.0483752	0.0842611	0.00737797	0.012529	0.00424724	0.00692113	0.00167446	0.00167685	0.0024343	0.0119178	1.46271
SIR7 (COSMIC S26 - 0,77)	0.00153238	0.00489806	0.00118977	0.00945799	0.00547956	0.0031938	0.000710839	0.014235	0.367171	0.15332	0.458431	0.156975	0.110158	0.0729773	0.00750508	0.369882	0.620717	0.18637	0.55038	0.295997	0.0167983	0.0204229	0.00228842	0.0311105	0.0427579	0.130023	0.0416082	0.372852	0.00094991	0.00071022	0.000986018	0.000591646	0.0757988	0.120467	0.287605	0.0898036	0.00295108	0.0135969	0.00347215	0.00314002	0.368382	0.144298	0.535775	0.255311	0.00939336	0.0497013	0.0499255	0.0407388	0.00161904
[truncated: 47 more columns]
