# Supplementary material for: De novo mutational signature discovery in tumor genomes using SparseSignatures
Source: PLoS Comput Biol. 2021 Jun 28;17(6):e1009119. doi: 10.1371/journal.pcbi.1009119 (PMC8270462; doi:10.1371/journal.pcbi.1009119)
Supplement: S29 Table — Cross-validation was repeated 100 times for each percentage of cells. The entries in the table represent the number of times (over 100 repetitions) when a given value of K was chosen as optimal, based on it having the lowest median mean square error (MSE). The true value of K is 5. (XLSX) [file pcbi.1009119.s049.xlsx]

## Sheet: SupplementaryTable29
cross validation entries	sample size	K=3	K=4	K=5	K=6	K=7
0.1%	500	0	5	51	27	17
0.01	500	1	13	80	5	1
0.1	500	21	45	34	0	0
0.1%	1000	3	7	49	34	7
0.01	1000	2	9	67	18	4
0.1	1000	18	38	44	0	0
